# Supplementary material for: Sulfuric Acid Assisted Preparation of Red-Emitting Carbonized Polymer Dots and the Application of Bio-Imaging
Source: Nanoscale Res Lett. 2018 Sep 10;13:272. doi: 10.1186/s11671-018-2657-4 (PMC6134856; doi:10.1186/s11671-018-2657-4)
Supplement: Supplementary file 2 — Sheet 1. Raw data of the size distribution. Sheet 2. Raw data of FT-IR. Sheet 3. Raw data of QYs. Sheet 4. Raw data of UV-Vis absorption and excitation. Sheet 5. Raw data of emission spectra. Sheet 6. Raw data of two-photon photoluminescence spectra. (XLSX 216 kb) [file 11671_2018_2657_MOESM2_ESM.xlsx]

## Sheet: Size
Size(nm)	Distribution(%)
3.26	3.42
3.75	11.9
4.25	13.61
4.76	18.67
5.26	18.67
5.75	15.32
6.26	10.25
6.76	6.9
7.26	1.77

## Sheet: FT-IR
OpPD			SA-CDs
Wavenumber(cm-1)	Transmittance(%)		Wavenumber(cm-1)	Transmittance(%)
399.265	94.1003		399.265	108.021
401.194	95.5289		401.194	103.752
403.123	95.7215		403.123	101.28
405.051	95.6489		405.051	101.362
406.98	95.5654		406.98	99.343
408.909	95.1342		408.909	99.3473
410.838	94.6044		410.838	99.5293
412.767	93.9488		412.767	98.8432
414.695	92.9473		414.695	99.1863
416.624	92.7944		416.624	99.7339
418.553	93.2082		418.553	100.021
420.482	92.3273		420.482	98.4951
422.411	92.1764		422.411	98.2174
424.34	92.7827		424.34	98.499
426.268	92.8094		426.268	98.5124
428.197	92.8249		428.197	98.7333
430.126	93.0938		430.126	98.8396
432.055	93.5784		432.055	98.6966
433.984	93.9486		433.984	98.0876
435.912	94.4858		435.912	97.6352
437.841	94.7682		437.841	98.0627
439.77	94.8348		439.77	97.983
441.699	94.8773		441.699	97.424
443.628	95.2772		443.628	97.4394
445.557	95.6128		445.557	97.4684
447.485	95.6273		447.485	97.5298
449.414	95.246		449.414	97.5989
451.343	95.0259		451.343	97.4644
453.272	94.866		453.272	97.6525
455.201	94.972		455.201	97.7065
457.129	95.0467		457.129	97.6194
459.058	94.7896		459.058	97.7714
460.987	94.6576		460.987	97.7202
462.916	94.4626		462.916	97.683
464.845	94.1009		464.845	97.7389
466.773	93.969		466.773	97.7919
468.702	93.9494		468.702	97.7292
470.631	93.9412		470.631	97.772
472.56	94.1782		472.56	97.7585
474.489	94.2368		474.489	97.4996
476.418	94.0943		476.418	97.3698
478.346	93.9445		478.346	97.1926
480.275	93.5911		480.275	97.0024
482.204	93.61		482.204	96.827
484.133	93.5466		484.133	96.2993
486.062	93.2661		486.062	95.4523
487.99	92.8787		487.99	93.4411
489.919	92.4562		489.919	90.6045
491.848	91.8808		491.848	89.6266
493.777	91.4891		493.777	90.9693
495.706	91.144		495.706	92.4751
497.635	90.8981		497.635	92.4433
499.563	90.2828		499.563	91.9986
501.492	89.8233		501.492	92.7594
503.421	89.3287		503.421	94.1241
505.35	88.5976		505.35	95.0346
507.279	87.3608		507.279	95.8402
509.207	85.7571		509.207	96.3824
511.136	83.904		511.136	96.5927
513.065	82.5106		513.065	96.8479
514.994	82.5237		514.994	97.089
516.923	83.7744		516.923	97.2352
518.851	85.4175		518.851	97.324
520.78	87.288		520.78	97.4264
522.709	89.6754		522.709	97.5418
524.638	92.6238		524.638	97.6151
526.567	94.5383		526.567	97.655
528.496	94.6849		528.496	97.7163
530.424	94.8317		530.424	97.7208
532.353	95.5464		532.353	97.6427
534.282	95.9834		534.282	97.7143
536.211	95.8132		536.211	97.554
538.14	95.3245		538.14	97.2904
540.068	94.8806		540.068	97.2453
541.997	94.4747		541.997	97.1194
543.926	94.1398		543.926	96.966
545.855	93.8265		545.855	96.7848
547.784	93.5478		547.784	96.5218
549.713	93.3525		549.713	96.3761
551.641	93.1872		551.641	96.2867
553.57	92.9953		553.57	96.1303
555.499	92.8896		555.499	95.934
557.428	92.7399		557.428	95.6993
559.357	92.5652		559.357	95.4642
561.285	92.3333		561.285	95.1341
563.214	92.1296		563.214	94.7084
565.143	91.8628		565.143	94.2513
567.072	91.6016		567.072	93.6541
569.001	91.2898		569.001	92.9646
570.93	91.0109		570.93	92.2562
572.858	90.7339		572.858	91.2819
574.787	90.4633		574.787	90.199
576.716	90.2091		576.716	89.2122
578.645	90.166		578.645	88.6216
580.574	90.1526		580.574	88.1851
582.502	90.0884		582.502	87.9139
584.431	89.9792		584.431	87.8102
586.36	89.9576		586.36	87.7836
588.289	89.9291		588.289	87.9588
590.218	89.8625		590.218	88.39
592.147	89.7371		592.147	88.764
594.075	89.7126		594.075	88.7931
596.004	89.6783		596.004	89.1897
597.933	89.5455		597.933	90.2708
599.862	89.3925		599.862	91.6956
601.791	89.2774		601.791	93.0147
603.719	89.1305		603.719	93.9474
605.648	89.0025		605.648	94.6009
607.577	88.8279		607.577	95.1687
609.506	88.692		609.506	95.8391
611.435	88.4685		611.435	96.5468
613.363	88.2349		613.363	97.1475
615.292	87.9967		615.292	97.696
617.221	87.8256		617.221	98.4164
619.15	87.5553		619.15	99.1428
621.079	87.3588		621.079	99.7169
623.008	87.2206		623.008	100.056
624.936	87.1392		624.936	100.275
626.865	86.983		626.865	100.37
628.794	86.8675		628.794	100.315
630.723	86.784		630.723	100.122
632.652	86.6812		632.652	99.676
634.58	86.578		634.58	99.1453
636.509	86.5171		636.509	98.8323
638.438	86.4069		638.438	98.9993
640.367	86.2846		640.367	99.4407
642.296	86.203		642.296	99.3527
644.225	86.275		644.225	99.0292
646.153	86.4373		646.153	99.099
648.082	86.4402		648.082	99.3028
650.011	86.1326		650.011	99.4968
651.94	85.943		651.94	99.6301
653.869	85.8208		653.869	99.669
655.797	85.6667		655.797	99.6735
657.726	85.4531		657.726	99.6519
659.655	85.2659		659.655	99.6222
661.584	85.0402		661.584	99.5987
663.513	84.8201		663.513	99.6056
665.442	84.8332		665.442	99.6331
667.37	85.6097		667.37	99.4131
669.299	85.4028		669.299	99.3594
671.228	84.7474		671.228	99.4697
673.157	84.6005		673.157	99.4307
675.086	84.5408		675.086	99.3899
677.014	84.4868		677.014	99.321
678.943	84.457		678.943	99.277
680.872	84.3445		680.872	99.2519
682.801	84.1664		682.801	99.2245
684.73	83.9975		684.73	99.1773
686.659	83.8077		686.659	99.0892
688.587	83.5687		688.587	99.0077
690.516	83.3301		690.516	98.9835
692.445	83.0896		692.445	98.9393
694.374	82.8019		694.374	98.8708
696.303	82.5098		696.303	98.8267
698.231	82.2459		698.231	98.8091
700.16	82.032		700.16	98.8215
702.089	81.8504		702.089	98.8505
704.018	81.7151		704.018	98.8778
705.947	81.6415		705.947	98.9087
707.875	81.5234		707.875	98.9449
709.804	81.5185		709.804	98.9794
711.733	81.6424		711.733	98.9725
713.662	81.873		713.662	98.9548
715.591	82.1409		715.591	98.9859
717.52	82.528		717.52	99.0355
719.448	83.0782		719.448	99.1043
721.377	83.5137		721.377	99.1772
723.306	83.8581		723.306	99.2199
725.235	84.3041		725.235	99.2893
727.164	84.791		727.164	99.395
729.092	85.282		729.092	99.4571
731.021	85.7579		731.021	99.5087
732.95	86.3015		732.95	99.5569
734.879	86.8953		734.879	99.5717
736.808	87.5481		736.808	99.6262
738.737	88.2845		738.737	99.6785
740.665	89.1218		740.665	99.7142
742.594	89.9812		742.594	99.7561
744.523	90.9777		744.523	99.7618
746.452	92.0308		746.452	99.7391
748.381	93.1329		748.381	99.7774
750.309	94.2463		750.309	99.8887
752.238	95.1477		752.238	99.9784
754.167	95.8024		754.167	100.021
756.096	96.2977		756.096	100.066
758.025	96.4792		758.025	100.102
759.953	96.3697		759.953	100.13
761.882	95.9815		761.882	100.167
763.811	95.3607		763.811	100.205
765.74	94.6124		765.74	100.277
767.669	93.764		767.669	100.305
769.598	92.8237		769.598	100.308
771.526	91.9072		771.526	100.327
773.455	91.0754		773.455	100.349
775.384	90.4035		775.384	100.332
777.313	89.853		777.313	100.317
779.242	89.3974		779.242	100.319
781.17	89.0056		781.17	100.283
783.099	88.6445		783.099	100.219
785.028	88.2954		785.028	100.157
786.957	87.96		786.957	100.123
788.886	87.642		788.886	100.063
790.815	87.4465		790.815	99.9612
792.743	87.3731		792.743	99.8522
794.672	87.4176		794.672	99.7621
796.601	87.4783		796.601	99.6294
798.53	87.57		798.53	99.4049
800.459	87.7037		800.459	99.222
802.387	87.8162		802.387	99.0477
804.316	87.877		804.316	98.797
806.245	87.9112		806.245	98.5586
808.174	87.7929		808.174	98.1921
810.103	87.4918		810.103	97.6671
812.032	87		812.032	97.0569
813.96	86.2296		813.96	96.3723
815.889	85.129		815.889	95.685
817.818	83.7594		817.818	94.7924
819.747	82.284		819.747	93.7644
821.676	81.1171		821.676	93.5992
823.604	80.5804		823.604	94.5221
825.533	80.5473		825.533	95.3699
827.462	80.5992		827.462	95.7299
829.391	80.6386		829.391	95.7937
831.32	80.8466		831.32	95.727
833.249	81.504		833.249	95.6093
835.177	82.5984		835.177	95.3981
837.106	84.0008		837.106	95.153
839.035	85.6529		839.035	94.8953
840.964	87.3863		840.964	94.5743
842.893	88.9476		842.893	94.1512
844.821	90.3178		844.821	93.6895
846.75	91.4997		846.75	93.1856
848.679	92.4748		848.679	92.6863
850.608	93.2378		850.608	92.2055
852.537	93.8751		852.537	91.7744
854.465	94.3662		854.465	91.471
856.394	94.7455		856.394	91.3566
858.323	95.0051		858.323	91.3643
860.252	95.208		860.252	91.4159
862.181	95.3207		862.181	91.4249
864.11	95.3866		864.11	91.3158
866.038	95.4418		866.038	91.1313
867.967	95.4821		867.967	90.8859
869.896	95.4948		869.896	90.5914
871.825	95.5467		871.825	90.2611
873.754	95.5859		873.754	89.9522
875.682	95.6491		875.682	89.7018
877.611	95.6816		877.611	89.4514
879.54	95.7181		879.54	89.1493
881.469	95.7331		881.469	88.8235
883.398	95.7481		883.398	88.6657
885.327	95.7268		885.327	88.9516
887.255	95.681		887.255	89.7822
889.184	95.6018		889.184	90.9765
891.113	95.5417		891.113	92.1907
893.042	95.4621		893.042	93.2563
894.971	95.3847		894.971	94.0892
896.899	95.323		896.899	94.8001
898.828	95.2529		898.828	95.5394
900.757	95.1838		900.757	96.2814
902.686	95.1122		902.686	97.0017
904.615	95.058		904.615	97.6148
906.544	95.0766		906.544	98.0261
908.472	95.1245		908.472	98.3444
910.401	95.1744		910.401	98.6021
912.33	95.2321		912.33	98.7739
914.259	95.2972		914.259	98.9274
916.188	95.3534		916.188	99.0511
918.116	95.4128		918.116	99.1105
920.045	95.4497		920.045	99.1677
921.974	95.5081		921.974	99.2223
923.903	95.5041		923.903	99.2001
925.832	95.4279		925.832	99.1927
927.76	95.2738		927.76	99.1606
929.689	94.9826		929.689	99.107
931.618	94.6636		931.618	99.0629
933.547	94.7642		933.547	99.0049
935.476	94.916		935.476	98.931
937.405	94.7659		937.405	98.8121
939.333	94.5517		939.333	98.6911
941.262	94.4768		941.262	98.5418
943.191	94.4102		943.191	98.4061
945.12	94.2395		945.12	98.3229
947.049	94.2006		947.049	98.2253
948.977	94.4776		948.977	98.0848
950.906	94.7444		950.906	97.9273
952.835	94.9012		952.835	97.7804
954.764	94.9889		954.764	97.6253
956.693	95.0904		956.693	97.4359
958.622	95.181		958.622	97.2243
960.55	95.2524		960.55	97.0055
962.479	95.2686		962.479	96.7805
964.408	95.2732		964.408	96.5595
966.337	95.2534		966.337	96.3336
968.266	95.1893		968.266	96.1036
970.194	95.103		970.194	95.8641
972.123	95.0002		972.123	95.6349
974.052	94.8637		974.052	95.4386
975.981	94.7163		975.981	95.2868
977.91	94.5438		977.91	95.1468
979.839	94.4058		979.839	94.9854
981.767	94.2661		981.767	94.7699
983.696	94.1704		983.696	94.5179
985.625	94.1081		985.625	94.2539
987.554	94.114		987.554	93.9677
989.483	94.1195		989.483	93.6628
991.411	94.1525		991.411	93.32
993.34	94.1887		993.34	92.9756
995.269	94.2418		995.269	92.6045
997.198	94.2964		997.198	92.1592
999.127	94.3769		999.127	91.6808
1001.06	94.446		1001.06	91.1371
1002.98	94.4619		1002.98	90.5373
1004.91	94.3524		1004.91	89.8971
1006.84	94.244		1006.84	89.171
1008.77	94.1333		1008.77	88.3729
1010.7	94.0383		1010.7	87.4885
1012.63	93.8579		1012.63	86.5848
1014.56	93.7483		1014.56	85.6966
1016.49	93.8913		1016.49	84.878
1018.41	93.9771		1018.41	84.2744
1020.34	93.9127		1020.34	83.9068
1022.27	93.8191		1022.27	83.7383
1024.2	93.7216		1024.2	83.717
1026.13	93.6453		1026.13	83.7712
1028.06	93.5452		1028.06	83.9494
1029.99	93.4558		1029.99	84.1008
1031.92	93.3801		1031.92	84.1382
1033.85	93.2999		1033.85	84.1644
1035.77	93.1719		1035.77	84.1415
1037.7	93.0344		1037.7	84.0722
1039.63	92.9803		1039.63	83.9126
1041.56	93.0074		1041.56	83.6254
1043.49	93.098		1043.49	83.2357
1045.42	93.261		1045.42	82.7562
1047.35	93.3979		1047.35	82.2508
1049.28	93.4612		1049.28	81.7583
1051.2	93.4591		1051.2	81.2933
1053.13	93.4007		1053.13	81.0708
1055.06	93.2932		1055.06	81.3276
1056.99	93.1435		1056.99	81.8195
1058.92	92.9306		1058.92	82.0647
1060.85	92.67		1060.85	81.9053
1062.78	92.3533		1062.78	81.5639
1064.71	92.1347		1064.71	81.3887
1066.64	92.1817		1066.64	81.7287
1068.56	92.4669		1068.56	82.6233
1070.49	92.7529		1070.49	83.7054
1072.42	92.9594		1072.42	84.6774
1074.35	93.0775		1074.35	85.4155
1076.28	93.1643		1076.28	85.9382
1078.21	93.1935		1078.21	86.335
1080.14	93.2066		1080.14	86.6239
1082.07	93.1795		1082.07	86.793
1083.99	93.1347		1083.99	86.8771
1085.92	93.0678		1085.92	86.9236
1087.85	92.9869		1087.85	86.9985
1089.78	92.8635		1089.78	87.1238
1091.71	92.7383		1091.71	87.2861
1093.64	92.5549		1093.64	87.5112
1095.57	92.3597		1095.57	87.7592
1097.5	92.1625		1097.5	87.9371
1099.43	91.9449		1099.43	88.0186
1101.35	91.7151		1101.35	87.9892
1103.28	91.5361		1103.28	87.8269
1105.21	91.3248		1105.21	87.5867
1107.14	91.1259		1107.14	87.3403
1109.07	90.9458		1109.07	87.139
1111	90.7589		1111	86.9067
1112.93	90.4768		1112.93	86.5831
1114.86	90.1098		1114.86	86.0966
1116.78	89.6793		1116.78	85.4403
1118.71	89.1862		1118.71	84.6186
1120.64	88.5761		1120.64	83.7275
1122.57	87.9577		1122.57	83.031
1124.5	87.4804		1124.5	82.632
1126.43	87.3146		1126.43	82.5065
1128.36	87.5183		1128.36	82.4717
1130.29	88.0615		1130.29	82.4375
1132.21	88.8432		1132.21	82.3793
1134.14	89.7357		1134.14	82.233
1136.07	90.5464		1136.07	82.045
1138	91.211		1138	81.8636
1139.93	91.6792		1139.93	81.6851
1141.86	91.9857		1141.86	81.5089
1143.79	92.1536		1143.79	81.3022
1145.72	92.2628		1145.72	81.0523
1147.65	92.2871		1147.65	80.748
1149.57	92.2923		1149.57	80.3595
1151.5	92.2861		1151.5	79.8757
1153.43	92.2655		1153.43	79.3007
1155.36	92.195		1155.36	78.6814
1157.29	92.1186		1157.29	77.9932
1159.22	92.0524		1159.22	77.2602
1161.15	92.014		1161.15	76.5062
1163.08	91.9296		1163.08	75.7451
1165	91.861		1165	74.9873
1166.93	91.7705		1166.93	74.2601
1168.86	91.6876		1168.86	73.6154
1170.79	91.5882		1170.79	73.1439
1172.72	91.4923		1172.72	72.8668
1174.65	91.3561		1174.65	72.783
1176.58	91.2262		1176.58	72.9047
1178.51	91.1707		1178.51	73.2469
1180.44	91.2813		1180.44	73.8208
1182.36	91.3212		1182.36	74.4582
1184.29	91.2241		1184.29	74.9459
1186.22	91.0856		1186.22	75.2956
1188.15	90.9442		1188.15	75.6305
1190.08	90.7729		1190.08	75.976
1192.01	90.6175		1192.01	76.3184
1193.94	90.4581		1193.94	76.6159
1195.87	90.301		1195.87	76.8374
1197.79	90.1456		1197.79	76.9792
1199.72	90.0181		1199.72	77.0796
1201.65	89.8868		1201.65	77.164
1203.58	89.7943		1203.58	77.2586
1205.51	89.717		1205.51	77.4252
1207.44	89.6577		1207.44	77.7017
1209.37	89.573		1209.37	78.0859
1211.3	89.5049		1211.3	78.4822
1213.23	89.4085		1213.23	78.8096
1215.15	89.3032		1215.15	79.0581
1217.08	89.1652		1217.08	79.352
1219.01	88.9831		1219.01	79.792
1220.94	88.7481		1220.94	80.4283
1222.87	88.488		1222.87	81.2011
1224.8	88.1851		1224.8	82.0207
1226.73	87.8687		1226.73	82.8157
1228.66	87.5263		1228.66	83.5803
1230.58	87.1976		1230.58	84.3185
1232.51	86.8583		1232.51	85.0335
1234.44	86.5428		1234.44	85.7232
1236.37	86.2655		1236.37	86.3801
1238.3	85.9923		1238.3	87.0291
1240.23	85.6743		1240.23	87.6469
1242.16	85.3728		1242.16	88.2321
1244.09	85.0277		1244.09	88.8034
1246.02	84.6484		1246.02	89.359
1247.94	84.1874		1247.94	89.8809
1249.87	83.6393		1249.87	90.3622
1251.8	82.9496		1251.8	90.8177
1253.73	82.1807		1253.73	91.2503
1255.66	81.4407		1255.66	91.6341
1257.59	80.9531		1257.59	91.9912
1259.52	80.8166		1259.52	92.3208
1261.45	81.0296		1261.45	92.6144
1263.37	81.6414		1263.37	92.8708
1265.3	82.9776		1265.3	93.1006
1267.23	85.1001		1267.23	93.311
1269.16	87.4039		1269.16	93.4564
1271.09	89.1933		1271.09	93.5839
1273.02	90.4173		1273.02	93.7249
1274.95	91.2596		1274.95	93.8358
1276.88	91.825		1276.88	93.925
1278.81	92.0807		1278.81	94.0089
1280.73	92.088		1280.73	94.0861
1282.66	91.9094		1282.66	94.1599
1284.59	91.6858		1284.59	94.2144
1286.52	91.4166		1286.52	94.2197
1288.45	91.0922		1288.45	94.2151
1290.38	90.7285		1290.38	94.1898
1292.31	90.369		1292.31	94.1251
1294.24	89.96		1294.24	93.9907
1296.16	89.4967		1296.16	93.7748
1298.09	88.9539		1298.09	93.5155
1300.02	88.3907		1300.02	93.1836
1301.95	87.7674		1301.95	92.7976
1303.88	87.1744		1303.88	92.4492
1305.81	86.694		1305.81	92.2635
1307.74	86.4396		1307.74	92.382
1309.67	86.4069		1309.67	92.7195
1311.59	86.6589		1311.59	92.9849
1313.52	87.0146		1313.52	93.2304
1315.45	87.5493		1315.45	93.4827
1317.38	88.1873		1317.38	93.6945
1319.31	88.7793		1319.31	94.0016
1321.24	89.2303		1321.24	94.4097
1323.17	89.5981		1323.17	94.8301
1325.1	89.791		1325.1	95.2679
1327.03	89.8789		1327.03	95.6989
1328.95	89.8396		1328.95	96.1362
1330.88	89.7455		1330.88	96.5861
1332.81	89.595		1332.81	97.0403
1334.74	89.5002		1334.74	97.4184
1336.67	89.3733		1336.67	97.7267
1338.6	89.1969		1338.6	97.8884
1340.53	88.8237		1340.53	98.2762
1342.46	88.8642		1342.46	98.6878
1344.38	89.1411		1344.38	98.9026
1346.31	89.3623		1346.31	99.1371
1348.24	89.5528		1348.24	99.3153
1350.17	89.7245		1350.17	99.5085
1352.1	89.885		1352.1	99.6499
1354.03	90.0361		1354.03	99.7402
1355.96	90.0733		1355.96	99.8704
1357.89	90.1412		1357.89	99.9956
1359.82	90.245		1359.82	100.041
1361.74	90.3057		1361.74	99.8943
1363.67	90.0146		1363.67	100.047
1365.6	90.0215		1365.6	100.246
1367.53	90.0894		1367.53	100.148
1369.46	89.9685		1369.46	100.234
1371.39	90.0061		1371.39	100.282
1373.32	90.0992		1373.32	100.025
1375.25	89.7597		1375.25	100.127
1377.17	89.7465		1377.17	100.141
1379.1	89.7025		1379.1	100.088
1381.03	89.6335		1381.03	100.072
1382.96	89.5275		1382.96	100.065
1384.89	89.6159		1384.89	99.9426
1386.82	89.5579		1386.82	99.6604
1388.75	89.2643		1388.75	99.7297
1390.68	89.3097		1390.68	99.78
1392.61	89.5523		1392.61	99.5516
1394.53	89.4747		1394.53	99.2522
1396.46	89.2572		1396.46	99.2762
1398.39	89.3616		1398.39	98.9492
1400.32	89.1098		1400.32	98.9438
1402.25	89.2709		1402.25	98.8584
1404.18	89.335		1404.18	98.4304
1406.11	89.0679		1406.11	98.3073
1408.04	89.0747		1408.04	98.1351
1409.96	89.0855		1409.96	97.8083
1411.89	88.9462		1411.89	97.566
1413.82	88.8491		1413.82	97.3821
1415.75	88.9102		1415.75	97.1732
1417.68	89.0403		1417.68	96.6165
1419.61	88.3331		1419.61	96.4572
1421.54	88.173		1421.54	96.557
1423.47	88.3443		1423.47	96.1482
1425.4	87.9829		1425.4	96.1992
1427.32	88.1466		1427.32	96.1434
1429.25	88.0685		1429.25	95.9388
1431.18	87.8225		1431.18	95.945
1433.11	87.7703		1433.11	96.0991
1435.04	88.0939		1435.04	95.8585
1436.97	87.3222		1436.97	95.715
1438.9	86.8781		1438.9	96.0578
1440.83	86.8376		1440.83	96.0844
1442.75	86.5523		1442.75	96.188
1444.68	86.4122		1444.68	96.3597
1446.61	86.5383		1446.61	96.2652
1448.54	86.1729		1448.54	96.4543
1450.47	86.1028		1450.47	96.6587
1452.4	86.2569		1452.4	96.8482
1454.33	86.8058		1454.33	96.9604
1456.26	87.2759		1456.26	96.4204
1458.18	86.3637		1458.18	96.5
1460.11	86.3139		1460.11	96.9557
1462.04	86.7932		1462.04	97.0195
1463.97	86.975		1463.97	96.7049
1465.9	86.3953		1465.9	96.8004
1467.83	86.3356		1467.83	97.1376
1469.76	86.6898		1469.76	97.2438
1471.69	86.6824		1471.69	97.04
1473.62	85.6667		1473.62	97.5107
1475.54	85.5026		1475.54	97.7626
1477.47	85.1816		1477.47	98.2285
1479.4	85.2011		1479.4	98.4672
1481.33	84.9224		1481.33	98.5069
1483.26	84.5513		1483.26	98.8458
1485.19	84.53		1485.19	98.845
1487.12	84.2978		1487.12	98.7983
1489.05	83.828		1489.05	98.4081
1490.97	82.7588		1490.97	98.6123
1492.9	82.5673		1492.9	98.9942
1494.83	82.638		1494.83	98.6441
1496.76	81.6376		1496.76	98.3183
1498.69	80.55		1498.69	98.2285
1500.62	79.7866		1500.62	98.1442
1502.55	79.3333		1502.55	98.2209
1504.48	79.5192		1504.48	97.8098
1506.41	77.7741		1506.41	96.3073
1508.33	75.0597		1508.33	96.2315
1510.26	74.7605		1510.26	95.9827
1512.19	74.423		1512.19	95.5951
1514.12	74.6928		1514.12	95.2089
1516.05	75.7226		1516.05	94.3295
1517.98	76.5647		1517.98	94.4639
1519.91	78.5215		1519.91	94.3676
1521.84	81.8808		1521.84	95.1847
1523.76	86.2235		1523.76	96.3058
1525.69	90.9206		1525.69	97.0608
1527.62	93.0372		1527.62	98.0759
1529.55	93.3692		1529.55	98.9338
1531.48	93.6229		1531.48	98.8138
1533.41	93.5773		1533.41	98.3289
1535.34	92.9162		1535.34	98.9348
1537.27	93.6773		1537.27	98.7598
1539.2	93.947		1539.2	97.8904
1541.12	92.672		1541.12	98.3521
1543.05	92.2794		1543.05	98.1518
1544.98	91.8208		1544.98	98.2313
1546.91	91.4739		1546.91	98.6726
1548.84	91.6612		1548.84	98.3252
1550.77	91.0261		1550.77	98.5381
1552.7	91.1605		1552.7	98.5587
1554.63	90.8235		1554.63	98.6158
1556.55	91.3221		1556.55	98.7817
1558.48	91.6458		1558.48	96.9631
1560.41	89.5824		1560.41	98.0237
1562.34	89.9756		1562.34	98.3058
1564.27	90.2895		1564.27	97.9452
1566.2	90.0921		1566.2	98.1157
1568.13	90.5615		1568.13	97.5857
1570.06	89.9877		1570.06	97.1083
1571.99	89.7864		1571.99	97.4888
1573.91	90.4317		1573.91	97.1019
1575.84	90.2613		1575.84	96.2003
1577.77	89.2137		1577.77	96.3016
1579.7	89.2309		1579.7	96.2594
1581.63	88.975		1581.63	96.0312
1583.56	88.5979		1583.56	95.9658
1585.49	88.174		1585.49	95.9159
1587.42	87.864		1587.42	95.8959
1589.34	87.5466		1589.34	95.8118
1591.27	87.2698		1591.27	95.79
1593.2	86.9977		1593.2	95.6502
1595.13	86.6807		1595.13	95.4784
1597.06	86.3212		1597.06	95.3866
1598.99	86.1178		1598.99	95.3032
1600.92	85.8447		1600.92	95.1503
1602.85	85.5327		1602.85	95.0413
1604.77	85.2396		1604.77	95.0311
1606.7	85.18		1606.7	94.9138
1608.63	85.0126		1608.63	94.8304
1610.56	84.9609		1610.56	94.8697
1612.49	84.9728		1612.49	95.2017
1614.42	85.4254		1614.42	95.2716
1616.35	85.0415		1616.35	94.9872
1618.28	84.0728		1618.28	95.6715
1620.21	84.2806		1620.21	96.0593
1622.13	84.4798		1622.13	95.8419
1624.06	83.7855		1624.06	96.3464
1625.99	83.8587		1625.99	96.658
1627.92	83.9033		1627.92	96.6908
1629.85	83.8585		1629.85	97.1633
1631.78	84.3452		1631.78	97.6066
1633.71	85.354		1633.71	97.494
1635.64	85.8785		1635.64	96.9517
1637.56	85.8489		1637.56	97.5745
1639.49	86.6727		1639.49	97.7631
1641.42	87.2419		1641.42	97.9533
1643.35	87.9284		1643.35	98.2788
1645.28	88.8957		1645.28	97.8308
1647.21	88.684		1647.21	97.6238
1649.14	88.419		1649.14	98.8202
1651.07	89.953		1651.07	98.5868
1653	90.2238		1653	97.1783
1654.92	89.0183		1654.92	98.3043
1656.85	89.5053		1656.85	98.5831
1658.78	89.8959		1658.78	98.7943
1660.71	90.3126		1660.71	98.7081
1662.64	90.2656		1662.64	98.4537
1664.57	89.903		1664.57	99.0005
1666.5	90.537		1666.5	99.0659
1668.43	90.8768		1668.43	98.5421
1670.35	90.2699		1670.35	98.6793
1672.28	90.321		1672.28	99.1218
1674.21	90.9714		1674.21	98.5358
1676.14	90.2649		1676.14	98.8574
1678.07	90.6124		1678.07	98.9583
1680	90.8073		1680	98.9851
1681.93	91.5225		1681.93	98.9213
1683.86	91.4741		1683.86	97.885
1685.79	90.2427		1685.79	98.7896
1687.71	90.8759		1687.71	98.7194
1689.64	90.9349		1689.64	98.5291
1691.57	90.7809		1691.57	99.0129
1693.5	91.4654		1693.5	98.8191
1695.43	91.4344		1695.43	98.3486
1697.36	90.7988		1697.36	98.9821
1699.29	91.7311		1699.29	97.9508
1701.22	90.3104		1701.22	98.4967
1703.14	90.8045		1703.14	98.795
1705.07	91.1061		1705.07	98.2504
1707	90.6201		1707	98.5996
1708.93	90.7779		1708.93	98.614
1710.86	90.8273		1710.86	98.7945
1712.79	91.1308		1712.79	98.788
1714.72	91.2727		1714.72	98.7254
1716.65	91.3121		1716.65	98.1483
1718.58	90.3088		1718.58	98.3313
1720.5	90.4451		1720.5	98.8397
1722.43	90.9092		1722.43	98.6551
1724.36	90.7365		1724.36	98.7312
1726.29	90.7717		1726.29	98.9487
1728.22	90.9728		1728.22	98.7956
1730.15	90.8373		1730.15	99.0284
1732.08	91.3563		1732.08	98.791
1734.01	90.8305		1734.01	98.0919
1735.93	89.9563		1735.93	99.1434
1737.86	90.8711		1737.86	98.8863
1739.79	90.628		1739.79	98.7962
1741.72	90.563		1741.72	98.9152
1743.65	90.5881		1743.65	98.8571
1745.58	90.681		1745.58	99.0194
1747.51	90.8495		1747.51	98.8718
1749.44	90.7651		1749.44	98.6454
1751.36	90.333		1751.36	98.5902
1753.29	90.2296		1753.29	99.127
1755.22	90.7984		1755.22	98.8479
1757.15	90.4313		1757.15	98.8313
1759.08	90.5445		1759.08	99.0712
1761.01	90.7573		1761.01	98.5917
1762.94	90.1867		1762.94	98.8493
1764.87	90.409		1764.87	99.0508
1766.8	90.7193		1766.8	98.7829
1768.72	90.4844		1768.72	99.0226
1770.65	90.9497		1770.65	98.6184
1772.58	90.2818		1772.58	98.4663
1774.51	90.0554		1774.51	98.7294
1776.44	90.2571		1776.44	98.7779
1778.37	90.4947		1778.37	98.6775
1780.3	90.3985		1780.3	98.5206
1782.23	90.2552		1782.23	98.6766
1784.15	90.4227		1784.15	98.4538
1786.08	90.1743		1786.08	98.5516
1788.01	90.3313		1788.01	98.7459
1789.94	90.7283		1789.94	98.4378
1791.87	90.4095		1791.87	98.1512
1793.8	89.8775		1793.8	98.4009
1795.73	90.1145		1795.73	98.4371
1797.66	90.2288		1797.66	98.4533
1799.59	90.3108		1799.59	98.2655
1801.51	89.9866		1801.51	98.2177
1803.44	89.9529		1803.44	98.3651
1805.37	90.0494		1805.37	98.3901
1807.3	90.1549		1807.3	98.4062
1809.23	90.1943		1809.23	98.2994
1811.16	90.0527		1811.16	98.2469
1813.09	89.8988		1813.09	98.4341
1815.02	90.0978		1815.02	98.3926
1816.94	90.0625		1816.94	98.374
1818.87	90.0517		1818.87	98.4158
1820.8	90.0349		1820.8	98.5547
1822.73	90.2775		1822.73	98.4665
1824.66	90.1109		1824.66	98.3501
1826.59	89.9312		1826.59	98.7118
1828.52	90.3061		1828.52	98.311
1830.45	89.7059		1830.45	98.328
1832.38	89.6311		1832.38	98.6141
1834.3	89.8464		1834.3	98.5288
1836.23	89.7738		1836.23	98.4867
1838.16	89.6043		1838.16	98.5041
1840.09	89.5752		1840.09	98.7517
1842.02	89.9731		1842.02	98.4721
1843.95	89.5641		1843.95	98.1809
1845.88	89.0596		1845.88	98.4389
1847.81	89.1791		1847.81	98.3954
1849.73	89.0664		1849.73	98.4704
1851.66	89.0131		1851.66	98.4596
1853.59	88.8342		1853.59	98.4312
1855.52	88.767		1855.52	98.4189
1857.45	88.754		1857.45	98.3497
1859.38	88.7732		1859.38	98.3141
1861.31	88.7418		1861.31	98.3012
1863.24	88.7664		1863.24	98.3521
1865.17	88.9483		1865.17	98.3714
1867.09	89.2014		1867.09	98.0206
1869.02	88.8528		1869.02	97.8769
1870.95	88.7471		1870.95	98.1307
1872.88	89.0771		1872.88	98.1116
1874.81	89.196		1874.81	98.0684
1876.74	89.2457		1876.74	98.0366
1878.67	89.2631		1878.67	97.9887
1880.6	89.2905		1880.6	97.9841
1882.52	89.3566		1882.52	97.9201
1884.45	89.3577		1884.45	97.9021
1886.38	89.4312		1886.38	97.9684
1888.31	89.6012		1888.31	97.6921
1890.24	89.2831		1890.24	97.7391
1892.17	89.3969		1892.17	97.8366
1894.1	89.5707		1894.1	97.6452
1896.03	89.4474		1896.03	97.6631
1897.95	89.4677		1897.95	97.6701
1899.88	89.5298		1899.88	97.6195
1901.81	89.5207		1901.81	97.5841
1903.74	89.4924		1903.74	97.554
1905.67	89.5079		1905.67	97.5561
1907.6	89.5591		1907.6	97.4313
1909.53	89.4167		1909.53	97.3803
1911.46	89.2879		1911.46	97.3987
1913.39	89.2724		1913.39	97.4607
1915.31	89.4028		1915.31	97.4381
1917.24	89.3194		1917.24	97.2035
1919.17	88.9288		1919.17	97.4476
1921.1	89.1694		1921.1	97.3302
1923.03	88.9399		1923.03	97.2381
1924.96	88.8072		1924.96	97.4202
1926.89	88.8972		1926.89	97.3856
1928.82	88.8775		1928.82	97.4121
1930.74	88.8462		1930.74	97.399
1932.67	88.8172		1932.67	97.3772
1934.6	88.7814		1934.6	97.3855
1936.53	88.7887		1936.53	97.3554
1938.46	88.7836		1938.46	97.4432
1940.39	88.9948		1940.39	97.3119
1942.32	88.8816		1942.32	97.152
1944.25	88.7066		1944.25	97.2752
1946.18	88.8168		1946.18	97.2542
1948.1	88.8078		1948.1	97.268
1950.03	88.8409		1950.03	97.2564
1951.96	88.8211		1951.96	97.2616
1953.89	88.8154		1953.89	97.2331
1955.82	88.7385		1955.82	97.2214
1957.75	88.7309		1957.75	97.2308
1959.68	88.6907		1959.68	97.2126
1961.61	88.6269		1961.61	97.2272
1963.53	88.6067		1963.53	97.2814
1965.46	88.6773		1965.46	97.1579
1967.39	88.492		1967.39	97.1354
1969.32	88.4244		1969.32	97.2393
1971.25	88.4762		1971.25	97.2389
1973.18	88.4694		1973.18	97.2515
1975.11	88.4544		1975.11	97.2517
1977.04	88.4511		1977.04	97.2696
1978.97	88.4428		1978.97	97.291
1980.89	88.4439		1980.89	97.306
1982.82	88.4498		1982.82	97.3223
1984.75	88.4818		1984.75	97.3382
1986.68	88.5126		1986.68	97.319
1988.61	88.4981		1988.61	97.3757
1990.54	88.5783		1990.54	97.267
1992.47	88.4244		1992.47	97.24
1994.4	88.3929		1994.4	97.3524
1996.32	88.5011		1996.32	97.3375
1998.25	88.4926		1998.25	97.3367
2000.18	88.4833		2000.18	97.328
2002.11	88.493		2002.11	97.3197
2004.04	88.5319		2004.04	97.3066
2005.97	88.5506		2005.97	97.292
2007.9	88.5762		2007.9	97.2648
2009.83	88.6019		2009.83	97.2542
2011.76	88.6381		2011.76	97.2641
2013.68	88.6684		2013.68	97.2659
2015.61	88.7332		2015.61	97.169
2017.54	88.6305		2017.54	97.1442
2019.47	88.6104		2019.47	97.1825
2021.4	88.6439		2021.4	97.1705
2023.33	88.6241		2023.33	97.163
2025.26	88.5829		2025.26	97.1462
2027.19	88.5541		2027.19	97.1359
2029.11	88.5011		2029.11	97.1256
2031.04	88.4817		2031.04	97.1007
2032.97	88.4498		2032.97	97.0809
2034.9	88.4169		2034.9	97.0588
2036.83	88.3866		2036.83	97.0595
2038.76	88.4159		2038.76	97.0213
2040.69	88.4178		2040.69	96.9519
2042.62	88.3958		2042.62	96.9415
2044.54	88.4248		2044.54	96.916
2046.47	88.484		2046.47	96.8694
2048.4	88.5125		2048.4	96.8297
2050.33	88.5419		2050.33	96.7958
2052.26	88.5703		2052.26	96.7552
2054.19	88.5894		2054.19	96.6992
2056.12	88.6014		2056.12	96.661
2058.05	88.6118		2058.05	96.6119
2059.98	88.5979		2059.98	96.5817
2061.9	88.6275		2061.9	96.5527
2063.83	88.6388		2063.83	96.4544
2065.76	88.5581		2065.76	96.4335
2067.69	88.5447		2067.69	96.4283
2069.62	88.5537		2069.62	96.3801
2071.55	88.5194		2071.55	96.3485
2073.48	88.4779		2073.48	96.3213
2075.41	88.4556		2075.41	96.3066
2077.33	88.4659		2077.33	96.2878
2079.26	88.4451		2079.26	96.2636
2081.19	88.4224		2081.19	96.2522
2083.12	88.4026		2083.12	96.2478
2085.05	88.405		2085.05	96.2478
2086.98	88.4046		2086.98	96.2395
2088.91	88.4209		2088.91	96.2087
2090.84	88.395		2090.84	96.2023
2092.77	88.4109		2092.77	96.2118
2094.69	88.413		2094.69	96.2229
2096.62	88.4044		2096.62	96.2334
2098.55	88.3994		2098.55	96.2361
2100.48	88.4085		2100.48	96.2186
2102.41	88.4004		2102.41	96.2057
2104.34	88.4097		2104.34	96.213
2106.27	88.4182		2106.27	96.2146
2108.2	88.4242		2108.2	96.2104
2110.12	88.3998		2110.12	96.2228
2112.05	88.3879		2112.05	96.2295
2113.98	88.3629		2113.98	96.2142
2115.91	88.3537		2115.91	96.2121
2117.84	88.3486		2117.84	96.2091
2119.77	88.3433		2119.77	96.2027
2121.7	88.3354		2121.7	96.2092
2123.63	88.3379		2123.63	96.2168
2125.56	88.3357		2125.56	96.2248
2127.48	88.3379		2127.48	96.2421
2129.41	88.3388		2129.41	96.2446
2131.34	88.3512		2131.34	96.2404
2133.27	88.3675		2133.27	96.2306
2135.2	88.4056		2135.2	96.2041
2137.13	88.4102		2137.13	96.1933
2139.06	88.397		2139.06	96.1942
2140.99	88.3913		2140.99	96.193
2142.91	88.4022		2142.91	96.1913
2144.84	88.3854		2144.84	96.177
2146.77	88.3644		2146.77	96.1578
2148.7	88.3396		2148.7	96.1339
2150.63	88.337		2150.63	96.0984
2152.56	88.3163		2152.56	96.0757
2154.49	88.2746		2154.49	96.0575
2156.42	88.2298		2156.42	96.042
2158.35	88.1936		2158.35	96.0185
2160.27	88.1618		2160.27	95.9869
2162.2	88.1638		2162.2	95.9539
2164.13	88.1863		2164.13	95.9116
2166.06	88.1988		2166.06	95.8649
2167.99	88.1895		2167.99	95.821
2169.92	88.1892		2169.92	95.7905
2171.85	88.1637		2171.85	95.7643
2173.78	88.1439		2173.78	95.7349
2175.7	88.1333		2175.7	95.7087
2177.63	88.1389		2177.63	95.6795
2179.56	88.1368		2179.56	95.6361
2181.49	88.153		2181.49	95.585
2183.42	88.1611		2183.42	95.5356
2185.35	88.1419		2185.35	95.4971
2187.28	88.0838		2187.28	95.4761
2189.21	88.0422		2189.21	95.4645
2191.13	87.9967		2191.13	95.4469
2193.06	87.9717		2193.06	95.4278
2194.99	87.9693		2194.99	95.3926
2196.92	87.988		2196.92	95.3432
2198.85	87.9862		2198.85	95.2994
2200.78	87.9807		2200.78	95.2642
2202.71	87.9546		2202.71	95.2464
2204.64	87.925		2204.64	95.2259
2206.57	87.9161		2206.57	95.2048
2208.49	87.9453		2208.49	95.193
2210.42	87.961		2210.42	95.1702
2212.35	87.9981		2212.35	95.1397
2214.28	88.0354		2214.28	95.1091
2216.21	88.067		2216.21	95.0756
2218.14	88.0812		2218.14	95.0634
2220.07	88.0784		2220.07	95.055
2222	88.063		2222	95.0433
2223.92	88.0858		2223.92	95.0358
2225.85	88.0929		2225.85	95.0139
2227.78	88.0893		2227.78	94.9985
2229.71	88.0869		2229.71	94.9784
2231.64	88.0866		2231.64	94.9507
2233.57	88.0674		2233.57	94.937
2235.5	88.0323		2235.5	94.9273
2237.43	87.9768		2237.43	94.9301
2239.36	87.9299		2239.36	94.9401
2241.28	87.876		2241.28	94.9324
2243.21	87.8468		2243.21	94.9078
2245.14	87.8199		2245.14	94.8825
2247.07	87.8098		2247.07	94.8506
2249	87.7972		2249	94.8171
2250.93	87.7797		2250.93	94.7913
2252.86	87.7511		2252.86	94.7679
2254.79	87.7436		2254.79	94.7546
2256.71	87.7342		2256.71	94.7348
2258.64	87.7322		2258.64	94.7205
2260.57	87.7465		2260.57	94.6989
2262.5	87.8035		2262.5	94.6605
2264.43	87.8202		2264.43	94.6253
2266.36	87.841		2266.36	94.5891
2268.29	87.8654		2268.29	94.5558
2270.22	87.8596		2270.22	94.5341
2272.15	87.822		2272.15	94.5258
2274.07	87.8064		2274.07	94.5189
2276	87.7726		2276	94.5031
2277.93	87.7387		2277.93	94.473
2279.86	87.7179		2279.86	94.4498
2281.79	87.695		2281.79	94.425
2283.72	87.6784		2283.72	94.3941
2285.65	87.6927		2285.65	94.3659
2287.58	87.678		2287.58	94.3438
2289.5	87.6564		2289.5	94.3331
2291.43	87.6513		2291.43	94.3265
2293.36	87.698		2293.36	94.3226
2295.29	87.7663		2295.29	94.2941
2297.22	87.8641		2297.22	94.2362
2299.15	87.9617		2299.15	94.181
2301.08	88.0471		2301.08	94.1379
2303.01	88.1354		2303.01	94.1196
2304.94	88.2511		2304.94	94.1073
2306.86	88.3607		2306.86	94.0841
2308.79	88.4823		2308.79	94.0663
2310.72	88.592		2310.72	94.0297
2312.65	88.6618		2312.65	93.9987
2314.58	88.7188		2314.58	94.0043
2316.51	88.8751		2316.51	93.9647
2318.44	89.0931		2318.44	93.889
2320.37	89.2646		2320.37	93.8382
2322.29	89.2715		2322.29	93.8066
2324.22	89.1933		2324.22	93.8276
2326.15	89.2789		2326.15	93.8385
2328.08	89.4851		2328.08	93.7845
2330.01	89.5862		2330.01	93.7178
2331.94	89.5575		2331.94	93.7149
2333.87	89.6171		2333.87	93.6999
2335.8	89.7588		2335.8	93.6468
2337.72	89.8327		2337.72	93.584
2339.65	89.9401		2339.65	93.4726
2341.58	89.9665		2341.58	93.3993
2343.51	89.8313		2343.51	93.1621
2345.44	89.0904		2345.44	93.1429
2347.37	88.6724		2347.37	93.5661
2349.3	89.4798		2349.3	93.588
2351.23	90.4023		2351.23	93.3796
2353.16	90.7525		2353.16	93.3115
2355.08	91.0117		2355.08	93.2137
2357.01	91.1244		2357.01	93.1355
2358.94	91.1108		2358.94	93.0739
2360.87	90.8981		2360.87	93.0108
2362.8	90.7078		2362.8	92.8903
2364.73	90.4382		2364.73	92.7866
2366.66	90.1064		2366.66	92.6602
2368.59	89.7014		2368.59	92.5924
2370.51	89.2722		2370.51	92.5483
2372.44	88.851		2372.44	92.4766
2374.37	88.5088		2374.37	92.4394
2376.3	88.2205		2376.3	92.4673
2378.23	87.99		2378.23	92.5113
2380.16	87.7767		2380.16	92.56
2382.09	87.6499		2382.09	92.6001
2384.02	87.5994		2384.02	92.6099
2385.95	87.5624		2385.95	92.5867
2387.87	87.5307		2387.87	92.5539
2389.8	87.5069		2389.8	92.5174
2391.73	87.4327		2391.73	92.495
2393.66	87.3756		2393.66	92.4776
2395.59	87.3263		2395.59	92.444
2397.52	87.3077		2397.52	92.4043
2399.45	87.3094		2399.45	92.3532
2401.38	87.312		2401.38	92.2907
2403.3	87.3029		2403.3	92.2265
2405.23	87.3002		2405.23	92.1666
2407.16	87.2811		2407.16	92.127
2409.09	87.2614		2409.09	92.0987
2411.02	87.2431		2411.02	92.0629
2412.95	87.2559		2412.95	92.0407
2414.88	87.2816		2414.88	92.0081
2416.81	87.331		2416.81	91.9515
2418.74	87.3966		2418.74	91.8886
2420.66	87.4458		2420.66	91.8077
2422.59	87.4568		2422.59	91.7322
2424.52	87.4463		2424.52	91.6795
2426.45	87.4101		2426.45	91.6469
2428.38	87.3799		2428.38	91.6256
2430.31	87.3449		2430.31	91.5996
2432.24	87.3427		2432.24	91.5704
2434.17	87.3447		2434.17	91.5252
2436.09	87.3406		2436.09	91.4513
2438.02	87.3533		2438.02	91.3813
2439.95	87.3548		2439.95	91.3256
2441.88	87.2968		2441.88	91.2786
2443.81	87.2277		2443.81	91.2422
2445.74	87.1779		2445.74	91.2192
2447.67	87.1333		2447.67	91.2067
2449.6	87.0872		2449.6	91.1787
2451.53	87.0813		2451.53	91.1325
2453.45	87.0969		2453.45	91.0732
2455.38	87.1312		2455.38	91.0169
2457.31	87.1181		2457.31	90.9722
2459.24	87.1035		2459.24	90.9329
2461.17	87.1018		2461.17	90.9006
2463.1	87.0906		2463.1	90.8785
2465.03	87.0677		2465.03	90.8638
2466.96	87.0636		2466.96	90.8601
2468.88	87.0915		2468.88	90.8353
2470.81	87.1527		2470.81	90.7941
2472.74	87.183		2472.74	90.7539
2474.67	87.2006		2474.67	90.7043
2476.6	87.2079		2476.6	90.6755
2478.53	87.1954		2478.53	90.6461
2480.46	87.1733		2480.46	90.6243
2482.39	87.1455		2482.39	90.626
2484.32	87.113		2484.32	90.6133
2486.24	87.0922		2486.24	90.5878
2488.17	87.0946		2488.17	90.5549
2490.1	87.1257		2490.1	90.5184
2492.03	87.1235		2492.03	90.4813
2493.96	87.1165		2493.96	90.4393
2495.89	87.0944		2495.89	90.4037
2497.82	87.0551		2497.82	90.385
2499.75	87.0188		2499.75	90.3701
2501.67	86.9745		2501.67	90.3507
2503.6	86.9448		2503.6	90.3347
2505.53	86.9617		2505.53	90.3128
2507.46	86.967		2507.46	90.2717
2509.39	86.9741		2509.39	90.227
2511.32	86.9646		2511.32	90.1787
2513.25	86.9426		2513.25	90.1377
2515.18	86.9147		2515.18	90.1187
2517.1	86.8719		2517.1	90.1085
2519.03	86.8131		2519.03	90.1014
2520.96	86.7754		2520.96	90.0962
2522.89	86.7475		2522.89	90.0751
2524.82	86.7589		2524.82	90.0307
2526.75	86.7634		2526.75	89.9859
2528.68	86.7606		2528.68	89.9426
2530.61	86.7526		2530.61	89.9013
2532.54	86.7592		2532.54	89.8747
2534.46	86.7615		2534.46	89.8535
2536.39	86.745		2536.39	89.8224
2538.32	86.7449		2538.32	89.7919
2540.25	86.7785		2540.25	89.7619
2542.18	86.8323		2542.18	89.7259
2544.11	86.8953		2544.11	89.6685
2546.04	86.9188		2546.04	89.5952
2547.97	86.9321		2547.97	89.5337
2549.89	86.9171		2549.89	89.4781
2551.82	86.8872		2551.82	89.442
2553.75	86.8581		2553.75	89.4172
2555.68	86.8345		2555.68	89.3796
2557.61	86.8106		2557.61	89.3264
2559.54	86.8169		2559.54	89.2584
2561.47	86.8246		2561.47	89.1856
2563.4	86.8187		2563.4	89.1013
2565.33	86.8029		2565.33	88.9998
2567.25	86.7787		2567.25	88.8995
2569.18	86.7481		2569.18	88.8187
2571.11	86.7111		2571.11	88.7431
2573.04	86.6671		2573.04	88.6603
2574.97	86.6426		2574.97	88.5779
2576.9	86.6235		2576.9	88.4886
2578.83	86.6512		2578.83	88.3962
2580.76	86.697		2580.76	88.2891
2582.68	86.7193		2582.68	88.1775
2584.61	86.6921		2584.61	88.0812
2586.54	86.6637		2586.54	88.0158
2588.47	86.6312		2588.47	87.9645
2590.4	86.6118		2590.4	87.9049
2592.33	86.5893		2592.33	87.8448
2594.26	86.5893		2594.26	87.7752
2596.19	86.5956		2596.19	87.7063
2598.12	86.63		2598.12	87.6311
2600.04	86.6713		2600.04	87.5506
2601.97	86.6732		2601.97	87.4671
2603.9	86.6362		2603.9	87.3885
2605.83	86.6225		2605.83	87.316
2607.76	86.581		2607.76	87.2528
2609.69	86.5296		2609.69	87.1915
2611.62	86.4921		2611.62	87.1328
2613.55	86.4805		2613.55	87.0888
2615.47	86.4729		2615.47	87.05
2617.4	86.4688		2617.4	87.0345
2619.33	86.4664		2619.33	87.0577
2621.26	86.4721		2621.26	87.1007
2623.19	86.4798		2623.19	87.1897
2625.12	86.4826		2625.12	87.3217
2627.05	86.4742		2627.05	87.458
2628.98	86.4847		2628.98	87.593
2630.91	86.5011		2630.91	87.7173
2632.83	86.5376		2632.83	87.8384
2634.76	86.5568		2634.76	87.9565
2636.69	86.5817		2636.69	88.0665
2638.62	86.5739		2638.62	88.1731
2640.55	86.5369		2640.55	88.2817
2642.48	86.503		2642.48	88.3881
2644.41	86.4654		2644.41	88.5075
2646.34	86.4038		2646.34	88.6284
2648.26	86.3594		2648.26	88.7472
2650.19	86.3332		2650.19	88.8622
2652.12	86.3318		2652.12	88.9484
2654.05	86.3237		2654.05	89.0246
2655.98	86.329		2655.98	89.1095
2657.91	86.3527		2657.91	89.1669
2659.84	86.3648		2659.84	89.2055
2661.77	86.3572		2661.77	89.2664
2663.69	86.3533		2663.69	89.3279
2665.62	86.3336		2665.62	89.3729
2667.55	86.3312		2667.55	89.4128
2669.48	86.346		2669.48	89.4438
2671.41	86.3569		2671.41	89.4733
2673.34	86.3629		2673.34	89.491
2675.27	86.3664		2675.27	89.5049
2677.2	86.3504		2677.2	89.5261
2679.13	86.3325		2679.13	89.5404
2681.05	86.2984		2681.05	89.5419
2682.98	86.2565		2682.98	89.5449
2684.91	86.204		2684.91	89.5402
2686.84	86.1623		2686.84	89.5346
2688.77	86.1246		2688.77	89.5324
2690.7	86.1232		2690.7	89.5209
2692.63	86.132		2692.63	89.5049
2694.56	86.1141		2694.56	89.4893
2696.48	86.0861		2696.48	89.4772
2698.41	86.098		2698.41	89.457
2700.34	86.0916		2700.34	89.4508
2702.27	86.0846		2702.27	89.4597
2704.2	86.0948		2704.2	89.4596
2706.13	86.1129		2706.13	89.4599
2708.06	86.1469		2708.06	89.4662
2709.99	86.188		2709.99	89.4564
2711.92	86.2184		2711.92	89.4491
2713.84	86.2368		2713.84	89.4358
2715.77	86.2255		2715.77	89.4278
2717.7	86.2056		2717.7	89.4237
2719.63	86.1963		2719.63	89.4236
2721.56	86.1907		2721.56	89.419
2723.49	86.1682		2723.49	89.4051
2725.42	86.1599		2725.42	89.3961
2727.35	86.1414		2727.35	89.3585
2729.27	86.1127		2729.27	89.3097
2731.2	86.0971		2731.2	89.2668
2733.13	86.0732		2733.13	89.2328
2735.06	86.0392		2735.06	89.1968
2736.99	85.9984		2736.99	89.1577
2738.92	85.9557		2738.92	89.1144
2740.85	85.9561		2740.85	89.0654
2742.78	85.9594		2742.78	89.0151
2744.71	85.9557		2744.71	88.9726
2746.63	85.9376		2746.63	88.9412
2748.56	85.92		2748.56	88.8885
2750.49	85.9127		2750.49	88.8099
2752.42	85.9205		2752.42	88.7331
2754.35	85.9077		2754.35	88.6676
2756.28	85.893		2756.28	88.6034
2758.21	85.8642		2758.21	88.5366
2760.14	85.8477		2760.14	88.4658
2762.06	85.8205		2762.06	88.3876
2763.99	85.8034		2763.99	88.305
2765.92	85.8133		2765.92	88.2227
2767.85	85.82		2767.85	88.1399
2769.78	85.8083		2769.78	88.0566
2771.71	85.7929		2771.71	87.9829
2773.64	85.7772		2773.64	87.9209
2775.57	85.8004		2775.57	87.829
2777.5	85.8189		2777.5	87.7116
2779.42	85.8361		2779.42	87.5966
2781.35	85.8385		2781.35	87.4959
2783.28	85.8553		2783.28	87.4008
2785.21	85.8769		2785.21	87.294
2787.14	85.9209		2787.14	87.1994
2789.07	85.9342		2789.07	87.1093
2791	85.9374		2791	87.0098
2792.93	85.9424		2792.93	86.8986
2794.85	85.9633		2794.85	86.7866
2796.78	85.9779		2796.78	86.689
2798.71	85.9791		2798.71	86.5823
2800.64	85.9703		2800.64	86.4532
2802.57	85.987		2802.57	86.3427
2804.5	85.9917		2804.5	86.2484
2806.43	85.9865		2806.43	86.1492
2808.36	85.9766		2808.36	86.0718
2810.28	85.9768		2810.28	85.9966
2812.21	85.9844		2812.21	85.8967
2814.14	85.9703		2814.14	85.8038
2816.07	85.9442		2816.07	85.7315
2818	85.9417		2818	85.6465
2819.93	85.9716		2819.93	85.5474
2821.86	85.9951		2821.86	85.4812
2823.79	85.9944		2823.79	85.4102
2825.72	85.9833		2825.72	85.3337
2827.64	85.9626		2827.64	85.2779
2829.57	85.9628		2829.57	85.2005
2831.5	85.9655		2831.5	85.1325
2833.43	85.9815		2833.43	85.0678
2835.36	86.0025		2835.36	84.9964
2837.29	86.0424		2837.29	84.9361
2839.22	86.1161		2839.22	84.8456
2841.15	86.1935		2841.15	84.7366
2843.07	86.2829		2843.07	84.6437
2845	86.47		2845	84.5825
2846.93	86.6764		2846.93	84.5303
2848.86	86.7309		2848.86	84.4486
2850.79	86.5485		2850.79	84.3389
2852.72	86.3198		2852.72	84.2448
2854.65	86.1607		2854.65	84.1645
2856.58	86.0725		2856.58	84.0969
2858.51	85.9801		2858.51	84.0391
2860.43	85.9064		2860.43	83.952
2862.36	85.8434		2862.36	83.8859
2864.29	85.7725		2864.29	83.8288
2866.22	85.7511		2866.22	83.7596
2868.15	85.7669		2868.15	83.7227
2870.08	85.7589		2870.08	83.7042
2872.01	85.7575		2872.01	83.6857
2873.94	85.7591		2873.94	83.6334
2875.86	85.7559		2875.86	83.5614
2877.79	85.7306		2877.79	83.4982
2879.72	85.7184		2879.72	83.4486
2881.65	85.6878		2881.65	83.4076
2883.58	85.6561		2883.58	83.355
2885.51	85.6381		2885.51	83.3173
2887.44	85.647		2887.44	83.2853
2889.37	85.6472		2889.37	83.2253
2891.3	85.634		2891.3	83.1474
2893.22	85.6296		2893.22	83.0824
2895.15	85.6469		2895.15	83.0238
2897.08	85.6506		2897.08	82.9587
2899.01	85.667		2899.01	82.9014
2900.94	85.6858		2900.94	82.8578
2902.87	85.6935		2902.87	82.8298
2904.8	85.7041		2904.8	82.7991
2906.73	85.8057		2906.73	82.7626
2908.65	85.9644		2908.65	82.7274
2910.58	86.1642		2910.58	82.7051
2912.51	86.4152		2912.51	82.6864
2914.44	86.6441		2914.44	82.6501
2916.37	86.6681		2916.37	82.6114
2918.3	86.5234		2918.3	82.5839
2920.23	86.304		2920.23	82.5545
2922.16	86.1061		2922.16	82.5437
2924.09	85.9447		2924.09	82.5383
2926.01	85.8103		2926.01	82.5221
2927.94	85.7182		2927.94	82.5242
2929.87	85.6769		2929.87	82.5022
2931.8	85.639		2931.8	82.4645
2933.73	85.5854		2933.73	82.4372
2935.66	85.5188		2935.66	82.4153
2937.59	85.4667		2937.59	82.4112
2939.52	85.4285		2939.52	82.4142
2941.44	85.3895		2941.44	82.4392
2943.37	85.3444		2943.37	82.4703
2945.3	85.3411		2945.3	82.4803
2947.23	85.3355		2947.23	82.4453
2949.16	85.3311		2949.16	82.4082
2951.09	85.3645		2951.09	82.3987
2953.02	85.4069		2953.02	82.3407
2954.95	85.3932		2954.95	82.2806
2956.87	85.3337		2956.87	82.2453
2958.8	85.2625		2958.8	82.2052
2960.73	85.2018		2960.73	82.2091
2962.66	85.1458		2962.66	82.214
2964.59	85.1252		2964.59	82.1762
2966.52	85.1256		2966.52	82.1351
2968.45	85.1137		2968.45	82.0816
2970.38	85.0908		2970.38	82.0254
2972.31	85.0992		2972.31	81.9979
2974.23	85.099		2974.23	81.977
2976.16	85.0571		2976.16	81.9502
2978.09	84.9872		2978.09	81.9407
2980.02	84.934		2980.02	81.9339
2981.95	84.8992		2981.95	81.9024
2983.88	84.8707		2983.88	81.8441
2985.81	84.8526		2985.81	81.7752
2987.74	84.8399		2987.74	81.7181
2989.66	84.7766		2989.66	81.6882
2991.59	84.7168		2991.59	81.6467
2993.52	84.6518		2993.52	81.5666
2995.45	84.5405		2995.45	81.5252
2997.38	84.3744		2997.38	81.5012
2999.31	84.178		2999.31	81.4768
3001.24	83.941		3001.24	81.459
3003.17	83.6166		3003.17	81.4245
3005.1	83.21		3005.1	81.3639
3007.02	82.9251		3007.02	81.3131
3008.95	82.9102		3008.95	81.2947
3010.88	83.1031		3010.88	81.2648
3012.81	83.3605		3012.81	81.2301
3014.74	83.6004		3014.74	81.1939
3016.67	83.7548		3016.67	81.1801
3018.6	83.8493		3018.6	81.1645
3020.53	83.8588		3020.53	81.1209
3022.45	83.7657		3022.45	81.0902
3024.38	83.6322		3024.38	81.0402
3026.31	83.5312		3026.31	80.9757
3028.24	83.5667		3028.24	80.9077
3030.17	83.7507		3030.17	80.8371
3032.1	83.9467		3032.1	80.8303
3034.03	84.1106		3034.03	80.8252
3035.96	84.1541		3035.96	80.7953
3037.89	84.1015		3037.89	80.7893
3039.81	84.0054		3039.81	80.8024
3041.74	83.9446		3041.74	80.7856
3043.67	83.9109		3043.67	80.7603
3045.6	83.9704		3045.6	80.7217
3047.53	84.0748		3047.53	80.714
3049.46	84.2122		3049.46	80.7625
3051.39	84.3431		3051.39	80.7951
3053.32	84.3469		3053.32	80.8294
3055.24	84.2645		3055.24	80.8718
3057.17	84.1725		3057.17	80.9164
3059.1	84.147		3059.1	80.9522
3061.03	84.1525		3061.03	80.994
3062.96	84.1661		3062.96	81.0111
3064.89	84.1363		3064.89	81.0289
3066.82	84.1009		3066.82	81.0548
3068.75	84.1127		3068.75	81.04
3070.68	84.1321		3070.68	81.0196
3072.6	84.1375		3072.6	81.0238
3074.53	84.113		3074.53	81.0719
3076.46	84.0984		3076.46	81.1539
3078.39	84.1033		3078.39	81.2101
3080.32	84.0717		3080.32	81.2472
3082.25	84.0639		3082.25	81.3104
3084.18	84.0937		3084.18	81.3571
3086.11	84.1037		3086.11	81.3926
3088.03	84.0646		3088.03	81.4491
3089.96	84.0376		3089.96	81.4945
3091.89	84.0115		3091.89	81.5176
3093.82	83.9523		3093.82	81.5322
3095.75	83.8079		3095.75	81.6133
3097.68	83.713		3097.68	81.7234
3099.61	83.7275		3099.61	81.7713
3101.54	83.7168		3101.54	81.7825
3103.46	83.7277		3103.46	81.8034
3105.39	83.758		3105.39	81.8448
3107.32	83.7713		3107.32	81.8917
3109.25	83.7839		3109.25	81.9273
3111.18	83.7707		3111.18	81.9522
3113.11	83.729		3113.11	82.0135
3115.04	83.6654		3115.04	82.1209
3116.97	83.572		3116.97	82.2099
3118.9	83.5367		3118.9	82.2851
3120.82	83.5616		3120.82	82.315
3122.75	83.5102		3122.75	82.3244
3124.68	83.4767		3124.68	82.3043
3126.61	83.4382		3126.61	82.318
3128.54	83.4104		3128.54	82.4152
3130.47	83.4119		3130.47	82.431
3132.4	83.2911		3132.4	82.4602
3134.33	83.174		3134.33	82.5465
3136.25	83.1318		3136.25	82.644
3138.18	83.0799		3138.18	82.7557
3140.11	83.0252		3140.11	82.7861
3142.04	82.9916		3142.04	82.7869
3143.97	82.9719		3143.97	82.8066
3145.9	82.9485		3145.9	82.838
3147.83	82.9219		3147.83	82.881
3149.76	82.854		3149.76	82.9513
3151.69	82.7436		3151.69	83.0457
3153.61	82.643		3153.61	83.0974
3155.54	82.5429		3155.54	83.1159
3157.47	82.4778		3157.47	83.1572
3159.4	82.424		3159.4	83.2255
3161.33	82.3878		3161.33	83.2958
3163.26	82.3273		3163.26	83.3518
3165.19	82.2679		3165.19	83.3858
3167.12	82.1716		3167.12	83.4256
3169.04	82.0315		3169.04	83.5005
3170.97	81.8921		3170.97	83.5912
3172.9	81.7258		3172.9	83.7122
3174.83	81.5961		3174.83	83.7993
3176.76	81.5116		3176.76	83.86
3178.69	81.355		3178.69	83.9883
3180.62	81.2535		3180.62	84.0846
3182.55	81.2268		3182.55	84.1352
3184.48	81.1802		3184.48	84.2101
3186.4	81.0757		3186.4	84.3058
3188.33	81.0005		3188.33	84.4041
3190.26	80.8883		3190.26	84.5271
3192.19	80.7722		3192.19	84.6669
3194.12	80.7436		3194.12	84.7981
3196.05	80.7154		3196.05	84.921
3197.98	80.655		3197.98	85.0619
3199.91	80.6711		3199.91	85.213
3201.83	80.7265		3201.83	85.3335
3203.76	80.7712		3203.76	85.464
3205.69	80.8262		3205.69	85.6027
3207.62	80.9057		3207.62	85.6808
3209.55	80.8643		3209.55	85.8191
3211.48	80.8512		3211.48	85.9976
3213.41	80.8843		3213.41	86.1852
3215.34	80.9082		3215.34	86.3754
3217.27	80.9808		3217.27	86.5023
3219.19	81.051		3219.19	86.6339
3221.12	81.1332		3221.12	86.7694
3223.05	81.2444		3223.05	86.8875
3224.98	81.3488		3224.98	86.9801
3226.91	81.4519		3226.91	87.0806
3228.84	81.5338		3228.84	87.2212
3230.77	81.5449		3230.77	87.4071
3232.7	81.5543		3232.7	87.6066
3234.62	81.5997		3234.62	87.7522
3236.55	81.6421		3236.55	87.8944
3238.48	81.6589		3238.48	88.053
3240.41	81.7284		3240.41	88.1747
3242.34	81.825		3242.34	88.2363
3244.27	81.8354		3244.27	88.337
3246.2	81.7868		3246.2	88.4794
3248.13	81.7905		3248.13	88.6004
3250.05	81.7771		3250.05	88.7582
3251.98	81.7542		3251.98	88.8948
3253.91	81.6931		3253.91	89.0456
3255.84	81.6423		3255.84	89.1924
3257.77	81.6167		3257.77	89.3107
3259.7	81.6175		3259.7	89.4352
3261.63	81.6302		3261.63	89.5376
3263.56	81.6281		3263.56	89.6163
3265.49	81.5838		3265.49	89.7014
3267.41	81.5581		3267.41	89.838
3269.34	81.5247		3269.34	90.0242
3271.27	81.4799		3271.27	90.1591
3273.2	81.3835		3273.2	90.2765
3275.13	81.3081		3275.13	90.4192
3277.06	81.2927		3277.06	90.5424
3278.99	81.2845		3278.99	90.6858
3280.92	81.2569		3280.92	90.7949
3282.84	81.2077		3282.84	90.867
3284.77	81.1528		3284.77	90.9388
3286.7	81.1641		3286.7	91.0106
3288.63	81.1179		3288.63	91.1283
3290.56	80.9887		3290.56	91.2604
3292.49	80.8714		3292.49	91.4372
3294.42	80.8268		3294.42	91.6053
3296.35	80.7753		3296.35	91.7126
3298.28	80.7289		3298.28	91.8113
3300.2	80.7019		3300.2	91.8757
3302.13	80.6903		3302.13	91.9595
3304.06	80.7041		3304.06	92.0758
3305.99	80.7512		3305.99	92.1512
3307.92	80.757		3307.92	92.2567
3309.85	80.7227		3309.85	92.3732
3311.78	80.6944		3311.78	92.4633
3313.71	80.7		3313.71	92.6042
3315.63	80.7418		3315.63	92.6965
3317.56	80.7876		3317.56	92.7689
3319.49	80.8575		3319.49	92.8525
3321.42	80.9159		3321.42	92.9056
3323.35	80.9375		3323.35	92.9703
3325.28	80.9985		3325.28	93.0023
3327.21	81.0776		3327.21	93.0368
3329.14	81.1863		3329.14	93.1074
3331.07	81.3536		3331.07	93.1926
3332.99	81.5842		3332.99	93.2739
3334.92	81.7637		3334.92	93.357
3336.85	81.8986		3336.85	93.4611
3338.78	82.1127		3338.78	93.517
3340.71	82.289		3340.71	93.5227
3342.64	82.4134		3342.64	93.5098
3344.57	82.5185		3344.57	93.512
3346.5	82.5539		3346.5	93.5461
3348.42	82.515		3348.42	93.6189
3350.35	82.4179		3350.35	93.6917
3352.28	82.3072		3352.28	93.7385
3354.21	82.207		3354.21	93.7505
3356.14	82.0594		3356.14	93.8084
3358.07	81.9606		3358.07	93.8532
3360	81.8563		3360	93.8285
3361.93	81.649		3361.93	93.8063
3363.86	81.3487		3363.86	93.7837
3365.78	80.9504		3365.78	93.7815
3367.71	80.4676		3367.71	93.8167
3369.64	80.0175		3369.64	93.8619
3371.57	79.7739		3371.57	93.8699
3373.5	79.8028		3373.5	93.9175
3375.43	80.0577		3375.43	93.9695
3377.36	80.3585		3377.36	93.9548
3379.29	80.5532		3379.29	93.9549
3381.21	80.6847		3381.21	93.9332
3383.14	80.7749		3383.14	93.8705
3385.07	80.8555		3385.07	93.8224
3387	81.0338		3387	93.8566
3388.93	81.2977		3388.93	93.9081
3390.86	81.5585		3390.86	93.8735
3392.79	81.5901		3392.79	93.943
3394.72	81.685		3394.72	93.9303
3396.64	81.7296		3396.64	93.9209
3398.57	81.721		3398.57	94.0045
3400.5	81.8679		3400.5	93.9879
3402.43	81.9752		3402.43	93.9649
3404.36	81.9821		3404.36	93.9234
3406.29	81.8751		3406.29	93.9228
3408.22	81.7906		3408.22	93.9415
3410.15	81.8757		3410.15	93.9922
3412.08	82.2289		3412.08	94.0849
3414	82.7826		3414	94.15
3415.93	83.3778		3415.93	94.2146
3417.86	83.9842		3417.86	94.1468
3419.79	84.3513		3419.79	94.0693
3421.72	84.4687		3421.72	94.1173
3423.65	84.654		3423.65	94.1392
3425.58	84.8166		3425.58	94.1441
3427.51	84.8372		3427.51	94.1665
3429.43	84.8543		3429.43	94.1818
3431.36	84.829		3431.36	94.2042
3433.29	84.8006		3433.29	94.2968
3435.22	84.846		3435.22	94.3639
3437.15	84.8876		3437.15	94.443
3439.08	84.9693		3439.08	94.4385
3441.01	84.9892		3441.01	94.3886
3442.94	84.9868		3442.94	94.4191
3444.87	85.2371		3444.87	94.211
3446.79	85.0736		3446.79	94.2046
3448.72	84.8988		3448.72	94.3823
3450.65	85.0335		3450.65	94.4177
3452.58	85.0668		3452.58	94.4699
3454.51	85.0645		3454.51	94.4798
3456.44	85.0284		3456.44	94.5082
3458.37	85.066		3458.37	94.5318
3460.3	85.1836		3460.3	94.4501
3462.22	85.1779		3462.22	94.4314
3464.15	85.1853		3464.15	94.4025
3466.08	85.1894		3466.08	94.4064
3468.01	85.1458		3468.01	94.489
3469.94	85.1546		3469.94	94.5099
3471.87	85.1534		3471.87	94.512
3473.8	85.1433		3473.8	94.5091
3475.73	85.0631		3475.73	94.6544
3477.66	85.1734		3477.66	94.7064
3479.58	85.3478		3479.58	94.4993
3481.51	85.2061		3481.51	94.4938
3483.44	85.151		3483.44	94.6199
3485.37	85.3451		3485.37	94.5089
3487.3	85.2993		3487.3	94.4759
3489.23	85.1642		3489.23	94.5829
3491.16	85.1742		3491.16	94.6702
3493.09	85.3153		3493.09	94.6725
3495.01	85.3192		3495.01	94.6967
3496.94	85.2078		3496.94	94.8563
3498.87	85.3769		3498.87	94.851
3500.8	85.5797		3500.8	94.5573
3502.73	85.2851		3502.73	94.5425
3504.66	85.0339		3504.66	94.8465
3506.59	85.3867		3506.59	94.6925
3508.52	85.3789		3508.52	94.538
3510.45	85.033		3510.45	94.7585
3512.37	85.0409		3512.37	94.8967
3514.3	85.136		3514.3	94.9555
3516.23	85.1841		3516.23	94.9655
3518.16	85.1854		3518.16	95.0996
3520.09	85.3862		3520.09	95.0425
3522.02	85.457		3522.02	94.92
3523.95	85.326		3523.95	94.9808
3525.88	85.4602		3525.88	94.7986
3527.8	85.2585		3527.8	94.8032
3529.73	85.079		3529.73	95.0149
3531.66	85.1397		3531.66	95.1878
3533.59	85.4397		3533.59	95.0869
3535.52	85.4024		3535.52	95.0616
3537.45	85.195		3537.45	95.3045
3539.38	85.3136		3539.38	95.4598
3541.31	85.6606		3541.31	95.4064
3543.23	85.9548		3543.23	95.0449
3545.16	85.6503		3545.16	94.8663
3547.09	85.085		3547.09	95.3254
3549.02	85.3621		3549.02	95.342
3550.95	85.595		3550.95	95.0514
3552.88	85.1333		3552.88	95.3362
3554.81	85.1443		3554.81	95.5773
3556.74	85.3559		3556.74	95.5894
3558.67	85.3795		3558.67	95.62
3560.59	85.2151		3560.59	95.9462
3562.52	85.626		3562.52	95.9971
3564.45	86.5364		3564.45	94.9303
3566.38	85.7049		3566.38	94.4564
3568.31	84.3827		3568.31	95.411
3570.24	84.8194		3570.24	95.7555
3572.17	85.2855		3572.17	95.7097
3574.1	85.323		3574.1	95.7402
3576.02	85.2822		3576.02	95.767
3577.95	85.3425		3577.95	95.7765
3579.88	85.2269		3579.88	95.9488
3581.81	85.2996		3581.81	96.3322
3583.74	86.0485		3583.74	96.0759
3585.67	86.5187		3585.67	94.9786
3587.6	84.8855		3587.6	95.455
3589.53	84.4994		3589.53	96.3681
3591.46	85.5192		3591.46	96.0065
3593.38	85.6344		3593.38	95.7463
3595.31	85.1237		3595.31	96.0648
3597.24	85.3091		3597.24	96.0351
3599.17	85.501		3599.17	95.8043
3601.1	85.0129		3601.1	96.2548
3603.03	85.1616		3603.03	96.6821
3604.96	86.0542		3604.96	96.1916
3606.89	86.055		3606.89	95.8682
3608.81	85.1124		3608.81	96.4596
3610.74	85.5003		3610.74	96.0802
3612.67	85.2692		3612.67	96.2307
3614.6	85.0891		3614.6	96.8002
3616.53	86.2283		3616.53	95.8575
3618.46	85.7597		3618.46	95.5277
3620.39	84.5824		3620.39	96.5018
3622.32	84.9019		3622.32	97.1116
3624.25	85.8553		3624.25	97.3084
3626.17	87.4092		3626.17	95.8204
3628.1	86.285		3628.1	95.139
3630.03	84.0858		3630.03	96.5601
3631.96	85.1758		3631.96	96.3172
3633.89	85.1886		3633.89	96.5981
3635.82	85.2457		3635.82	96.7395
3637.75	85.3385		3637.75	96.7896
3639.68	85.3398		3639.68	96.8875
3641.6	85.15		3641.6	97.4147
3643.53	85.5778		3643.53	97.7302
3645.46	87.0774		3645.46	96.7576
3647.39	87.0764		3647.39	95.4638
3649.32	84.9711		3649.32	95.4907
3651.25	83.4706		3651.25	97.4913
3653.18	85.2092		3653.18	96.9169
3655.11	85.8197		3655.11	96.2026
3657.04	84.6949		3657.04	97.0252
3658.96	85.0283		3658.96	97.0501
3660.89	85.2435		3660.89	97.0936
3662.82	85.1824		3662.82	97.4702
3664.75	85.4462		3664.75	97.8969
3666.68	86.6793		3666.68	97.089
3668.61	86.5175		3668.61	96.3121
3670.54	84.2303		3670.54	98.2974
3672.47	86.2711		3672.47	96.9696
3674.39	86.8128		3674.39	95.5053
3676.32	84.0748		3676.32	96.778
3678.25	84.6494		3678.25	96.8621
3680.18	84.7267		3680.18	97.2952
3682.11	85.0034		3682.11	97.6448
3684.04	85.4221		3684.04	97.8849
3685.97	86.7568		3685.97	97.1223
3687.9	86.6173		3687.9	96.1707
3689.83	85.0031		3689.83	96.4101
3691.75	84.35		3691.75	97.158
3693.68	84.9393		3693.68	97.2806
3695.61	85.2532		3695.61	97.4264
3697.54	85.4505		3697.54	97.5484
3699.47	86.1177		3699.47	96.7602
3701.4	85.3326		3701.4	96.9553
3703.33	84.7017		3703.33	97.7071
3705.26	85.3557		3705.26	97.8839
3707.18	86.2874		3707.18	97.526
3709.11	86.7415		3709.11	96.3984
3711.04	85.3251		3711.04	96.1036
3712.97	84.0161		3712.97	97.2473
3714.9	84.6545		3714.9	97.5149
3716.83	85.4134		3716.83	97.4262
3718.76	85.5718		3718.76	97.3994
3720.69	85.725		3720.69	97.1371
3722.61	85.4517		3722.61	97.0521
3724.54	85.4236		3724.54	96.7045
3726.47	84.5788		3726.47	97.6181
3728.4	84.9883		3728.4	97.9378
3730.33	86.2782		3730.33	97.377
3732.26	86.4283		3732.26	96.9053
3734.19	86.0662		3734.19	95.8634
3736.12	83.9898		3736.12	96.8292
3738.05	83.8424		3738.05	97.8362
3739.97	84.8309		3739.97	98.1052
3741.9	86.7718		3741.9	96.5768
3743.83	85.2878		3743.83	96.7142
3745.76	83.7574		3745.76	98.1963
3747.69	86.1843		3747.69	96.7116
3749.62	86.0032		3749.62	95.5199
3751.55	84.0092		3751.55	96.4581
3753.48	83.6792		3753.48	97.4722
3755.4	85.1035		3755.4	97.0772
3757.33	85.4802		3757.33	96.3688
3759.26	84.6541		3759.26	96.8396
3761.19	84.3343		3761.19	97.4579
3763.12	85.4923		3763.12	96.8253
3765.05	85.1881		3765.05	97.1105
3766.98	85.4945		3766.98	96.6993
3768.91	85.421		3768.91	96.1346
3770.84	84.3649		3770.84	96.9374
3772.76	84.6628		3772.76	97.1434
3774.69	85.1572		3774.69	97.2733
3776.62	85.7988		3776.62	96.6072
3778.55	85.3469		3778.55	96.4822
3780.48	84.5614		3780.48	97.1109
3782.41	85.3671		3782.41	96.5894
3784.34	85.1587		3784.34	96.5176
3786.27	84.818		3786.27	96.8074
3788.19	84.9384		3788.19	96.8179
3790.12	84.9502		3790.12	97.0799
3792.05	85.058		3792.05	97.2857
3793.98	85.6897		3793.98	96.7475
3795.91	85.0139		3795.91	97.2388
3797.84	85.382		3797.84	97.1691
3799.77	86.5156		3799.77	95.5291
3801.7	84.1418		3801.7	96.9737
3803.63	84.8025		3803.63	96.7541
3805.55	85.869		3805.55	95.6424
3807.48	84.0891		3807.48	96.7004
3809.41	84.2282		3809.41	97.2816
3811.34	84.9869		3811.34	97.5599
3813.27	86.2962		3813.27	96.59
3815.2	85.3517		3815.2	96.8033
3817.13	84.6623		3817.13	97.4614
3819.06	86.5644		3819.06	95.4098
3820.98	84.3729		3820.98	96.213
3822.91	83.7985		3822.91	97.0531
3824.84	85.0765		3824.84	96.4618
3826.77	84.5846		3826.77	97.087
3828.7	85.0147		3828.7	96.9842
3830.63	85.2288		3830.63	96.8821
3832.56	84.9206		3832.56	97.349
3834.49	85.6438		3834.49	96.9168
3836.42	85.953		3836.42	96.1207
3838.34	84.9481		3838.34	96.1883
3840.27	84.6215		3840.27	96.3684
3842.2	84.8132		3842.2	96.1709
3844.13	84.2233		3844.13	96.9638
3846.06	84.365		3846.06	97.576
3847.99	85.3269		3847.99	97.8083
3849.92	87.091		3849.92	96.6766
3851.85	87.6526		3851.85	94.7318
3853.77	83.8777		3853.77	95.6689
3855.7	83.4326		3855.7	96.8441
3857.63	84.2338		3857.63	97.2337
3859.56	85.2713		3859.56	97.0436
3861.49	85.7199		3861.49	96.3753
3863.42	85.0968		3863.42	96.4961
3865.35	84.1789		3865.35	97.5609
3867.28	85.8734		3867.28	96.2235
3869.2	85.2714		3869.2	96.0928
3871.13	84.4492		3871.13	96.4459
3873.06	84.8674		3873.06	96.0941
3874.99	83.9433		3874.99	97.4492
3876.92	85.2547		3876.92	96.8709
3878.85	85.8615		3878.85	96.0604
3880.78	84.509		3880.78	96.9944
3882.71	85.3552		3882.71	96.239
3884.64	85.1983		3884.64	96.0135
3886.56	83.8873		3886.56	97.3067
3888.49	85.4894		3888.49	96.389
3890.42	85.5311		3890.42	95.8428
3892.35	84.1335		3892.35	96.7938
3894.28	84.3996		3894.28	97.2402
3896.21	85.5114		3896.21	96.8363
3898.14	85.7895		3898.14	96.4833
3900.07	85.4025		3900.07	96.3488
3901.99	85.4857		3901.99	95.5919
3903.92	84.5999		3903.92	95.7284
3905.85	84.0408		3905.85	96.4482
3907.78	84.5037		3907.78	96.5716
3909.71	84.8293		3909.71	96.6163
3911.64	84.8551		3911.64	96.9117
3913.57	85.3149		3913.57	96.5965
3915.5	85.4211		3915.5	96.2035
3917.43	84.8287		3917.43	96.3301
3919.35	84.6026		3919.35	96.6272
3921.28	84.9147		3921.28	96.4026
3923.21	85.1232		3923.21	96.0447
3925.14	84.4299		3925.14	96.6281
3927.07	84.7265		3927.07	96.6818
3929	85.2528		3929	96.1812
3930.93	85.0528		3930.93	95.963
3932.86	84.3908		3932.86	96.35
3934.78	84.5077		3934.78	96.5196
3936.71	84.7593		3936.71	96.5923
3938.64	84.9544		3938.64	96.59
3940.57	85.3023		3940.57	96.1088
3942.5	84.7271		3942.5	96.3209
3944.43	84.6468		3944.43	96.5101
3946.36	85.1381		3946.36	96.1267
3948.29	84.8593		3948.29	96.1006
3950.22	84.5691		3950.22	96.311
3952.14	84.6296		3952.14	96.4201
3954.07	84.7326		3954.07	96.3675
3956	84.735		3956	96.3442
3957.93	84.8205		3957.93	96.3293
3959.86	84.9369		3959.86	96.1878
3961.79	84.7215		3961.79	96.2257
3963.72	84.6187		3963.72	96.3313
3965.65	84.7795		3965.65	96.3289
3967.57	84.8344		3967.57	96.3099
3969.5	84.8082		3969.5	96.3052
3971.43	84.8322		3971.43	96.2969
3973.36	84.8086		3973.36	96.2623
3975.29	84.7303		3975.29	96.3035
3977.22	84.769		3977.22	96.3195
3979.15	84.8384		3979.15	96.2687
3981.08	84.803		3981.08	96.276
3983.01	84.7667		3983.01	96.287
3984.93	84.8092		3984.93	96.3095
3986.86	84.8651		3986.86	96.2787
3988.79	84.8181		3988.79	96.2262
3990.72	84.6985		3990.72	96.2809
3992.65	84.7025		3992.65	96.2719
3994.58	84.6625		3994.58	96.3052
3996.51	84.6432		3996.51	96.3561
3998.44	84.712		3998.44	96.3362
4000.36	84.7404		4000.36	96.3136
			--	--
			--	--
			--	--
			--	--
			--	--
			--	--
			--	--
			--	--
			--	--
			--	--
			--	--
			--	--
			--	--
			--	--
			--	--
			--	--
			--	--
			--	--
			--	--
			--	--
			--	--
			--	--
			--	--
			--	--

## Sheet: QYs
RhB			SA-CDs			HA-CDs			PA-CDs
Absorbance	Intensity(a.u.)		Absorbance	Intensity(a.u.)		Absorbance	Intensity(a.u.)		Absorbance	Intensity(a.u.)
0.0109	127.5		0.0339	134.245		0.0282	73.1812		0.0366	81.5
0.03	316.9		0.0424	165.394		0.0455	113.771		0.045	98.485
0.05	517.8		0.0515	214.452		0.0617	143.552		0.0571	118.877
0.0703	729.7		0.0645	277.803		0.0807	194.172		0.071	147.762
0.0903	934.2		0.0782	330.731		0.0979	241.298		0.0938	210.054
			0.0982	395.077

## Sheet: Spectra
Absorbance			Excitation
Wavelength(nm)	A		Wavelength(nm)	Intensity(a.u.)
800	0.03286		220	9.867
798	0.03379		221	9.422
796	0.03438		222	8.933
794	0.03316		223	8.442
792	0.03421		224	8.014
790	0.03435		225	7.652
788	0.03292		226	7.336
786	0.0343		227	7.122
784	0.03318		228	6.931
782	0.03366		229	6.789
780	0.03401		230	6.683
778	0.03394		231	6.611
776	0.03454		232	6.503
774	0.03415		233	6.423
772	0.03412		234	6.395
770	0.03344		235	6.485
768	0.03415		236	6.551
766	0.03424		237	6.732
764	0.03314		238	7.085
762	0.03395		239	7.59
760	0.03377		240	8.323
758	0.03323		241	9.15
756	0.03395		242	9.872
754	0.03447		243	10.6
752	0.0336		244	11.46
750	0.03373		245	12.43
748	0.03385		246	13.48
746	0.03409		247	14.63
744	0.03437		248	15.81
742	0.03449		249	17.03
740	0.03331		250	18.24
738	0.03377		251	19.4
736	0.03436		252	20.42
734	0.03374		253	21.52
732	0.03487		254	22.53
730	0.0341		255	23.46
728	0.03433		256	24.23
726	0.03457		257	24.94
724	0.03385		258	25.51
722	0.03444		259	26.03
720	0.03389		260	26.34
718	0.03368		261	26.44
716	0.03346		262	26.41
714	0.03367		263	26.25
712	0.03397		264	25.93
710	0.03386		265	25.44
708	0.0332		266	24.83
706	0.03392		267	24.17
704	0.03355		268	23.42
702	0.03407		269	22.58
700	0.03437		270	21.73
698	0.03385		271	20.82
696	0.03406		272	19.93
694	0.0344		273	19.04
692	0.03439		274	18.13
690	0.03424		275	17.25
688	0.0342		276	16.47
686	0.03479		277	15.74
684	0.03453		278	15.06
682	0.03424		279	14.4
680	0.03474		280	13.8
678	0.03482		281	13.36
676	0.03494		282	13.03
674	0.03495		283	12.75
672	0.0348		284	12.53
670	0.03512		285	12.38
668	0.03518		286	12.24
666	0.03537		287	12.23
664	0.03555		288	12.24
662	0.03567		289	12.29
660	0.03566		290	12.41
658	0.03581		291	12.59
656	0.03633		292	12.79
654	0.03653		293	13.04
652	0.03659		294	13.25
650	0.03679		295	13.45
648	0.03707		296	13.6
646	0.03736		297	13.68
644	0.03775		298	13.69
642	0.03807		299	13.62
640	0.03845		300	13.46
638	0.03871		301	13.27
636	0.03909		302	13.04
634	0.0391		303	12.76
632	0.03973		304	12.4
630	0.04018		305	12
628	0.04036		306	11.57
626	0.04085		307	11.16
624	0.0412		308	10.77
622	0.04188		309	10.41
620	0.04301		310	10.05
618	0.04357		311	9.733
616	0.04405		312	9.472
614	0.04517		313	9.237
612	0.04667		314	9.018
610	0.04788		315	8.819
608	0.04897		316	8.636
606	0.05068		317	8.487
604	0.05306		318	8.382
602	0.05616		319	8.323
600	0.05935		320	8.311
598	0.06318		321	8.299
596	0.06734		322	8.303
594	0.072		323	8.316
592	0.07686		324	8.345
590	0.08138		325	8.403
588	0.08538		326	8.474
586	0.08937		327	8.555
584	0.09366		328	8.633
582	0.09723		329	8.713
580	0.1005		330	8.778
578	0.10402		331	8.845
576	0.10735		332	8.892
574	0.1109		333	8.952
572	0.11466		334	8.992
570	0.11827		335	9.029
568	0.122		336	9.041
566	0.12576		337	9.045
564	0.12948		338	9.024
562	0.13365		339	9.013
560	0.13766		340	8.999
558	0.14126		341	8.989
556	0.14536		342	8.968
554	0.14927		343	8.962
552	0.15305		344	8.962
550	0.15732		345	8.977
548	0.16176		346	8.987
546	0.16575		347	8.982
544	0.16968		348	8.987
542	0.17355		349	9.028
540	0.17736		350	9.079
538	0.1812		351	9.148
536	0.18483		352	9.226
534	0.18837		353	9.289
532	0.19167		354	9.379
530	0.19477		355	9.475
528	0.19771		356	9.563
526	0.20023		357	9.666
524	0.20246		358	9.76
522	0.20447		359	9.809
520	0.20635		360	9.855
518	0.20751		361	9.885
516	0.20794		362	9.903
514	0.20806		363	9.927
512	0.20766		364	9.913
510	0.20653		365	9.86
508	0.20448		366	9.805
506	0.20196		367	9.756
504	0.19896		368	9.692
502	0.19535		369	9.637
500	0.19153		370	9.571
498	0.18738		371	9.515
496	0.18305		372	9.496
494	0.17847		373	9.528
492	0.17431		374	9.575
490	0.17033		375	9.642
488	0.16625		376	9.723
486	0.16172		377	9.843
484	0.15749		378	9.974
482	0.15351		379	10.15
480	0.14998		380	10.35
478	0.14713		381	10.57
476	0.14435		382	10.8
474	0.14168		383	11.06
472	0.13926		384	11.31
470	0.13664		385	11.59
468	0.13413		386	11.89
466	0.132		387	12.23
464	0.1298		388	12.58
462	0.12761		389	12.94
460	0.12551		390	13.29
458	0.1238		391	13.62
456	0.12263		392	13.96
454	0.12126		393	14.3
452	0.12103		394	14.65
450	0.12056		395	15.01
448	0.11998		396	15.35
446	0.11969		397	15.67
444	0.12015		398	15.98
442	0.12109		399	16.33
440	0.12161		400	16.68
438	0.12204		401	17.05
436	0.12276		402	17.39
434	0.12307		403	17.69
432	0.12321		404	17.99
430	0.12356		405	18.32
428	0.12385		406	18.62
426	0.12362		407	18.92
424	0.12261		408	19.23
422	0.12158		409	19.53
420	0.12077		410	19.83
418	0.11956		411	20.12
416	0.11831		412	20.37
414	0.11662		413	20.61
412	0.11501		414	20.84
410	0.11283		415	21.07
408	0.11163		416	21.32
406	0.10947		417	21.58
404	0.10792		418	21.8
402	0.10579		419	22
400	0.10408		420	22.19
398	0.10209		421	22.35
396	0.10032		422	22.5
394	0.0983		423	22.67
392	0.09734		424	22.8
390	0.0949		425	22.93
388	0.09352		426	23.07
386	0.09221		427	23.18
384	0.09098		428	23.28
382	0.08966		429	23.39
380	0.08826		430	23.5
378	0.08716		431	23.61
376	0.07726		432	23.72
374	0.07774		433	23.8
372	0.08076		434	23.87
370	0.07657		435	23.94
368	0.07401		436	24
366	0.07758		437	24.08
364	0.07276		438	24.15
362	0.07196		439	24.18
360	0.07523		440	24.22
358	0.07736		441	24.29
356	0.07397		442	24.38
354	0.07244		443	24.49
352	0.07354		444	24.58
350	0.07269		445	24.67
348	0.07518		446	24.8
346	0.07075		447	24.97
344	0.07393		448	25.19
342	0.07176		449	25.39
340	0.06902		450	25.58
338	0.07961		451	25.79
336	0.07075		452	25.99
334	0.07484		453	26.22
332	0.07849		454	26.5
330	0.07851		455	26.82
328	0.08682		456	27.18
326	0.09411		457	27.55
324	0.09311		458	27.92
322	0.11638		459	28.33
320	0.12054		460	28.77
318	0.14049		461	29.23
316	0.1716		462	29.71
314	0.20256		463	30.21
312	0.23983		464	30.69
310	0.28664		465	31.15
308	0.33933		466	31.58
306	0.40051		467	32
304	0.47411		468	32.44
302	0.54685		469	32.91
300	0.63784		470	33.38
298	0.7297		471	33.84
296	0.80306		472	34.3
294	0.88627		473	34.79
292	0.89307		474	35.34
290	0.83378		475	35.94
288	0.72999		476	36.59
286	0.54799		477	37.27
284	0.59075		478	37.99
282	0.517		479	38.71
280	0.4172		480	39.39
278	0.50338		481	40.05
276	0.47322		482	40.73
274	0.50582		483	41.46
272	0.41909		484	42.26
270	0.43313		485	43.08
268	0.49133		486	43.86
266	0.51879		487	44.65
264	0.45106		488	45.49
262	0.44512		489	46.4
260	0.51289		490	47.36
258	0.56062		491	48.35
256	0.4942		492	49.29
254	0.55354		493	50.25
252	0.48401		494	51.2
250	0.55868		495	52.17
			496	53.17
			497	54.23
			498	55.28
			499	56.34
			500	57.4
			501	58.51
			502	59.6
			503	60.69
			504	61.78
			505	62.8
			506	63.91
			507	64.99
			508	66.02
			509	67.09
			510	68.19
			511	69.34
			512	70.54
			513	71.71
			514	72.8
			515	73.93
			516	75.08
			517	76.29
			518	77.54
			519	78.87
			520	80.2
			521	81.58
			522	82.97
			523	84.39
			524	85.85
			525	87.31
			526	88.78
			527	90.29
			528	91.81
			529	93.4
			530	95.09
			531	96.79
			532	98.48
			533	100.1
			534	101.7
			535	103.3
			536	104.8
			537	106.3
			538	107.8
			539	109.3
			540	110.7
			541	112
			542	113.4
			543	114.8
			544	116.1
			545	117.3
			546	118.6
			547	119.9
			548	121.2
			549	122.7
			550	124.2
			551	125.9
			552	127.8
			553	129.8
			554	131.9
			555	134.2
			556	136.7
			557	139.3
			558	142.2
			559	145.3
			560	148.5
			561	151.7
			562	155
			563	158.3
			564	161.8
			565	165.4
			566	169
			567	172.5
			568	176.2
			569	179.8
			570	183.3
			571	186.8
			572	190.1
			573	193.4
			574	196.5
			575	199.5
			576	202.2
			577	204.6
			578	206.5
			579	207.9
			580	208.8
			581	209.1
			582	208.8
			583	207.6
			584	205.6
			585	202.6
			586	198.7
			587	193.9
			588	188.3
			589	182.2
			590	175.9
			591	169.4
			592	162.9
			593	156.1
			594	149.3
			595	142.2

## Sheet: EmissionSpectra
Wavelength(nm)	220	230	240	250	260	270	280	290	300	310	320	330	340	350	360	370	380	390	400	410	420	430	440	450	460	470	480	490	500	510	520	530	540	550	560	570	580
241	2.595
242	2.757
243	2.874
244	2.961
245	2.991
246	2.997
247	2.964
248	2.907
249	2.806
250	2.675	1.998
251	2.637	1.93
252	2.672	1.851
253	2.749	1.771
254	2.867	1.701
255	2.99	1.665
256	3.009	1.684
257	3.055	1.765
258	3.108	1.821
259	3.136	1.859
260	3.211	1.875	1.412
261	3.248	1.904	1.421
262	3.232	1.962	1.449
263	3.184	2.053	1.479
264	3.144	2.107	1.492
265	3.023	2.13	1.476
266	2.92	2.132	1.456
267	2.792	2.138	1.45
268	2.732	2.139	1.444
269	2.702	2.11	1.466
270	2.695	2.092	1.474	1.477
271	2.6	2.097	1.461	1.524
272	2.516	2.113	1.457	1.562
273	2.411	2.135	1.472	1.589
274	2.474	2.149	1.482	1.608
275	2.592	2.137	1.52	1.615
276	2.785	2.107	1.532	1.637
277	2.942	2.069	1.536	1.652
278	3.053	2.027	1.53	1.661
279	3.052	1.98	1.522	1.672
280	3.068	1.966	1.508	1.679	1.5
281	3.081	1.983	1.506	1.681	1.505
282	3.15	1.98	1.555	1.679	1.517
283	3.258	1.957	1.61	1.665	1.545
284	3.349	1.934	1.661	1.654	1.602
285	3.38	1.934	1.692	1.643	1.692
286	3.382	1.981	1.708	1.66	1.773
287	3.362	2.04	1.698	1.694	1.867
288	3.264	2.081	1.711	1.729	1.965
289	3.244	2.129	1.704	1.776	2.06
290	3.223	2.162	1.676	1.811	2.16	2.01
291	3.243	2.162	1.626	1.808	2.265	1.999
292	3.304	2.18	1.587	1.81	2.358	2.099
293	3.33	2.163	1.55	1.801	2.462	2.281
294	3.335	2.129	1.51	1.811	2.593	2.499
295	3.37	2.115	1.531	1.867	2.731	2.753
296	3.427	2.113	1.577	1.971	2.915	3.068
297	3.557	2.107	1.63	2.061	3.127	3.403
298	3.68	2.168	1.689	2.154	3.357	3.797
299	3.781	2.216	1.736	2.231	3.58	4.218
300	3.865	2.236	1.767	2.296	3.858	4.678	3.03
301	3.931	2.259	1.823	2.378	4.188	5.185	3.128
302	4.055	2.284	1.862	2.517	4.568	5.799	3.476
303	4.215	2.329	1.927	2.693	5.027	6.484	4.054
304	4.377	2.421	2.005	2.933	5.608	7.235	4.845
305	4.595	2.539	2.098	3.248	6.275	8.08	5.77
306	4.87	2.694	2.258	3.639	7.096	9.13	6.921
307	5.233	2.95	2.466	4.181	8.108	10.35	8.343
308	5.573	3.292	2.766	4.909	9.26	11.89	10.1
309	5.957	3.745	3.213	5.894	10.74	13.78	12.26
310	6.399	4.287	3.815	7.276	12.61	16.06	14.93	18.02
311	7.018	4.881	4.661	9.16	14.9	18.9	18.14	19.68
312	8.047	5.65	5.856	11.75	17.92	22.47	22.21	23.43
313	9.537	6.774	7.362	15.35	21.82	26.71	27.17	29.01
314	11.29	8.268	9.315	19.84	26.74	31.92	33.16	36
315	13.54	10.25	11.76	25.64	33.03	38.35	40.25	44.27
316	16.09	12.64	14.94	33.05	40.83	45.99	48.72	54.07
317	19.18	15.53	19.05	42.45	50.25	55.07	58.78	65.62
318	22.77	18.93	24.29	54.01	61.83	65.77	70.84	79.26
319	27.11	23.23	30.56	68.12	75.76	78.49	84.89	95.18
320	31.85	28.43	37.88	84.7	92.23	93.45	101.3	113.6	119.7
321	37.36	34.36	46.09	104.3	111.3	110.9	119.8	134.6	128.1
322	43.75	41.47	55.73	127.2	133.4	131.1	141.4	158.8	145.5
323	51.37	49.59	66.96	154.3	159.1	154.2	166.1	186.2	169.8
324	59.89	58.74	80	184.7	188.4	180	193.8	216.5	198.6
325	69.36	69.08	94.94	218.4	221.2	208.7	224.1	249.7	230
326	79.94	80.47	111.4	255.9	257.8	240.5	257.6	286.1	264.4
327	91.35	92.31	129.2	296.7	297.1	275.1	293.4	325.3	301.2
328	103.5	105.3	148	340.1	339.5	312	331.7	366.8	340.4
329	116.7	118.9	167.7	386	383.8	350.5	371.6	409.9	381.3
330	129.8	132.8	188.1	433.3	430.1	390.2	412.4	453.9	423.4	243.8
331	142.9	147.6	209.3	482.4	477.4	431	454.3	499.1	466.6	254.5
332	156.3	162.7	231.4	534.1	526.7	472.8	497.5	545.5	511.3	273.4
333	170.2	177.7	254.3	586.9	576.7	515.1	541.3	592.8	556.8	297.7
334	184.3	193.6	277.3	638.9	626.7	557	585.2	639.5	602	323.9
335	198	209.5	299.8	691.5	676.1	597.6	628	685.4	646	349.5
336	211	224.7	321.4	741.4	723.6	637.5	669.6	729.3	688.2	374.2
337	222.9	239.3	341.5	788.2	768.7	675.5	708.5	770.3	727.6	397.2
338	233.4	252.5	360.4	831.1	810.6	710.6	744.3	808.1	763.7	418.4
339	243.3	264	377.7	869.4	848.9	743.2	776.6	842	796.1	437.8
340	253.2	274.9	393.9	903.5	882.9	772.3	805.4	871.8	824.6	455.1	93.65
341	262.2	285	408.6	935.9	913.4	798.3	830.7	898.1	849.5	470.9	95.11
342	271	294.7	421.5	963.9	940.1	821.2	853.3	921	870.9	485	97.21
343	277.8	303.1	432.8	987.5	963.3	841	872.7	940.5	889	497.1	99.64
344	282.3	310.4	442.5	1006	983.1	857.6	888.5	956.5	903.8	507.3	102
345	286.6	316.2	450.6	1021	999.8	871.9	900.9	968.7	915.3	515.7	104
346	290.8	319.9	456.2	1033	1012	882.8	909.7	977.4	923.6	522	105.5
347	294.3	323	460.6	1042	1020	890.9	914.5	982.2	928.4	526.4	106.7
348	297.3	325.4	463.1	1045	1024	894.1	915.8	983.3	929.7	528.6	107.4
349	297.7	326.1	463.8	1045	1024	894	914.5	980.8	927.7	528.8	107.9
350	296.3	325.6	463	1040	1022	890.6	910.1	974.5	922.7	527.2	108.2	10.76
351	294.7	324.6	461.7	1033	1016	884.7	903.2	965.6	915.1	524	108.3	10.84
352	293.2	322.2	458.2	1025	1007	876.4	894.4	954.2	904.8	519.1	108.1	10.98
353	292.5	319.9	454.2	1015	996.1	866.9	883.8	940.7	892.5	512.5	107.6	11.16
354	291	318.1	448.9	1002	982.7	856	871	925.4	878.1	504.8	106.9	11.37
355	287.3	315.2	442.1	986.8	968.5	844.3	856.8	908.3	862	495.9	106.1	11.54
356	282.7	311	434.5	968.8	952.8	831.7	841.1	889.7	844.4	486.6	105.3	11.71
357	276.5	305.5	426.9	948.3	935.1	817.9	823.7	870.5	825.8	476.6	104.3	11.86
358	271.6	298.7	418.1	925.4	914.8	802	805	849.9	805.6	465.9	103.2	12.05
359	267.1	291.2	409.3	901.3	893.5	784.9	785.4	828.5	785.2	454.7	102	12.21
360	262.4	285.3	399.5	876.2	871.1	767.4	765.3	806.3	764.1	443.2	100.7	12.41	3.427
361	256.5	279.5	389	852.6	849	748.5	744.9	783.4	742.7	431.4	99.1	12.61	3.471
362	250.3	273.2	378.8	829	826.4	729	724.1	759.7	721	419.4	97.36	12.83	3.581
363	242.9	266.2	368.2	804.6	803.1	708.9	703	735.5	698.6	407.1	95.38	13.09	3.735
364	236.1	258.7	357.1	779.5	778.6	687.9	680.6	710.5	675.3	394.3	93.23	13.4	3.91
365	229.1	250.4	346.5	752.7	753.6	666.6	657.3	685.4	651.8	381.4	90.88	13.75	4.087
366	223.8	242.9	335.4	725.4	728.2	645.7	634.3	660.4	628.1	368.5	88.34	14.15	4.267
367	217.9	235	324.4	699.9	703.6	624.4	611.4	636	605	355.9	85.84	14.61	4.44
368	211.9	226.6	313.8	674.7	678.8	603	588.6	611.8	582.2	343.7	83.36	15.09	4.624
369	204.7	218.1	302.5	649.7	654.6	581.6	566.9	587.7	559.7	331.6	80.89	15.61	4.809
370	196.5	210.2	290.7	624.3	630.6	560.4	545.3	563.8	537.8	319.5	78.45	16.15	4.993	2.626
371	188.3	202.5	278.9	598.5	606.8	539.5	523.9	540	516.1	307.4	76.01	16.66	5.181	2.722
372	181.1	195.8	267.1	573.9	583.3	519.4	503	517.2	495	295.8	73.65	17.15	5.388	2.88
373	174.2	189	256.3	550.4	560.6	500	482.6	495.6	474.8	284.5	71.55	17.61	5.592	3.079
374	168.8	182.3	246.4	527.1	537.9	480.9	462.5	474.6	454.7	273.6	69.61	17.96	5.847	3.289
375	163.6	175.2	237.4	504.5	516.1	461.9	443	453.9	435.1	263	67.78	18.19	6.129	3.509
376	158.4	168	228.1	482.4	494.2	443.5	424	433.6	415.8	252.5	66.02	18.32	6.443	3.74
377	153.3	160.9	218.8	460.7	473.5	425.5	405.4	413.7	397.1	242.3	64.33	18.32	6.793	3.961
378	147.2	153.8	209.4	440.1	453.4	407.8	387.1	394.6	379.2	232.6	62.75	18.24	7.187	4.188
379	141.1	147	199.8	419.9	433.6	390.2	369.4	376.2	362.1	223.4	61.33	18.08	7.605	4.385
380	135.3	140.8	190.3	400	414.5	372.9	352.5	358.4	345.7	214.4	60	17.84	8.071	4.548	4.49
381	129.5	134.7	181.4	381.1	396.2	356.1	335.9	341.4	330	205.7	58.73	17.5	8.548	4.694	4.575
382	123.3	128.5	172.8	363.2	378.4	340.2	320.1	325	315	197.6	57.49	17.16	9.038	4.845	4.703
383	117.8	123.1	165.1	346.3	361.2	325.2	305.1	309.6	301	190	56.36	16.86	9.512	4.973	4.852
384	112.9	117.7	158.1	330.7	344.7	310.4	290.5	294.8	287.4	182.7	55.33	16.65	9.971	5.112	4.986
385	108.4	112.9	151.2	315.6	328.5	296	276.3	280.5	274.2	175.9	54.39	16.51	10.35	5.244	5.097
386	104.4	108.5	144.5	301.2	313.6	282.2	262.8	266.9	261.5	169.2	53.52	16.43	10.64	5.363	5.182
387	100.6	103.6	137.5	287.3	299.2	269	249.8	253.7	249.4	163.1	52.73	16.37	10.83	5.486	5.256
388	95.6	98.2	130.8	273.7	285.6	256.7	237.6	241.2	238.1	157.4	52	16.35	10.92	5.624	5.307
389	91.39	93.57	124.5	260.1	272.2	244.7	226	229.1	227.3	152	51.41	16.39	10.9	5.77	5.349
390	87.51	89	118.3	247	259.5	233.1	214.7	217.7	217.1	146.8	50.92	16.49	10.78	5.944	5.361	4.044
391	83.31	84.79	112.6	234.5	247.2	221.9	204.2	206.8	207.4	141.8	50.48	16.62	10.56	6.131	5.334	4.036
392	79.42	81.01	107.3	222.8	235.4	211.1	194	196.5	198	136.9	50.09	16.77	10.26	6.336	5.295	4.02
393	75.6	77.28	102.1	212	224.1	200.9	184.4	186.8	189.3	132.4	49.75	16.92	9.926	6.564	5.249	3.999
394	72.13	73.81	97.51	202.2	213.3	191.4	175.4	177.9	181.4	128.3	49.53	17.07	9.57	6.805	5.203	3.97
395	69.47	70.9	93.31	192.8	203.1	182.1	166.8	169.5	173.9	124.7	49.39	17.21	9.224	7.058	5.169	3.946
396	66.57	67.93	88.91	184	193.4	173.4	158.3	161.4	167	121.3	49.32	17.41	8.9	7.303	5.138	3.912
397	63.46	64.39	84.67	175.7	184.2	164.8	150.4	153.6	160.2	118.3	49.29	17.6	8.641	7.518	5.091	3.871
398	60.66	61.05	80.32	167.4	175.3	156.7	142.6	146.1	153.7	115.4	49.29	17.81	8.436	7.682	5.041	3.819
399	57.85	58.04	76.37	159.6	167.1	149.1	135.5	139.1	147.4	112.6	49.31	17.96	8.286	7.771	4.994	3.759
400	55.44	55.34	72.69	152.4	159.5	142.1	128.9	132.6	141.7	110.1	49.34	18.13	8.176	7.761	4.959	3.688	1.093
401	52.87	52.85	69.32	145.6	152.5	135.4	122.8	126.5	136.5	107.8	49.38	18.28	8.094	7.685	4.949	3.633	1.1
402	50.54	50.53	66.24	139.2	145.6	129	116.7	120.8	131.6	105.6	49.48	18.44	8.045	7.543	4.976	3.573	1.1
403	48.31	48.29	63.51	133.4	139	122.9	111.1	115.4	127	103.7	49.61	18.61	8.004	7.335	5.031	3.505	1.097
404	46.35	46.27	60.79	127.7	132.6	117.2	105.8	110.2	122.6	101.9	49.76	18.77	7.971	7.084	5.105	3.441	1.1
405	44.48	44.29	58.22	122.5	126.4	111.6	100.8	105.3	118.4	100.2	49.88	18.9	7.938	6.782	5.225	3.372	1.11
406	42.61	42.23	55.67	117.6	120.8	106.3	96.13	100.7	114.5	98.61	50	19.07	7.921	6.459	5.356	3.295	1.12
407	40.67	40.37	53.37	112.9	115.6	101.2	91.58	96.62	110.8	96.99	50.17	19.21	7.923	6.141	5.494	3.229	1.126
408	39.19	38.83	51.14	108.4	110.6	96.15	87.22	92.7	107.4	95.41	50.34	19.35	7.929	5.834	5.634	3.169	1.129
409	37.91	37.38	49.05	104.2	106.1	91.71	83.26	88.98	104.3	94.05	50.56	19.53	7.932	5.561	5.757	3.11	1.136
410	36.54	35.91	47.1	100.4	101.9	87.83	79.53	85.51	101.4	92.83	50.72	19.67	7.938	5.324	5.839	3.074	1.144	0.513
411	35.12	34.46	45.14	96.69	97.65	84.18	75.99	82.07	98.62	91.7	50.83	19.78	7.933	5.113	5.903	3.054	1.161	0.524
412	33.78	32.8	43.23	93.08	93.52	80.48	72.58	78.73	95.96	90.56	50.93	19.86	7.932	4.946	5.931	3.054	1.182	0.542
413	32.34	31.14	41.54	89.57	89.45	76.74	69.2	75.5	93.22	89.3	51.01	19.95	7.949	4.804	5.907	3.061	1.197	0.565
414	30.93	29.69	39.88	86.02	85.4	72.96	65.93	72.38	90.54	88.07	50.99	20.03	7.962	4.692	5.831	3.099	1.218	0.595
415	29.72	28.3	38.42	82.85	81.66	69.58	63.01	69.52	88.03	86.88	50.95	20.14	7.981	4.624	5.701	3.156	1.237	0.627
416	28.29	27.11	37.05	79.97	78.36	66.47	60.27	66.9	85.69	85.77	50.88	20.19	8.011	4.583	5.515	3.23	1.253	0.662
417	27.05	26.16	35.67	77.16	75.1	63.51	57.71	64.39	83.47	84.73	50.75	20.21	8.034	4.556	5.29	3.328	1.274	0.695
418	26.2	25.13	34.2	74.45	71.86	60.56	55.21	61.98	81.27	83.61	50.58	20.2	8.038	4.54	5.045	3.454	1.305	0.728
419	25.27	24.02	32.82	71.93	68.84	57.71	52.76	59.57	79.08	82.45	50.37	20.21	8.047	4.527	4.785	3.589	1.338	0.758
420	24.59	23.01	31.58	69.4	66.14	55.11	50.41	57.4	76.96	81.33	50.14	20.2	8.06	4.506	4.53	3.754	1.387	0.795	0.546
421	23.82	22.03	30.43	67.08	63.54	52.65	48.18	55.38	74.96	80.16	49.94	20.21	8.083	4.477	4.305	3.904	1.433	0.834	0.568
422	22.88	21.21	29.35	64.7	61.21	50.33	46.18	53.42	73.1	79.07	49.71	20.23	8.12	4.453	4.105	4.035	1.476	0.876	0.59
423	21.95	20.49	28.34	62.44	58.89	48.23	44.36	51.54	71.33	78.04	49.44	20.22	8.169	4.433	3.926	4.146	1.515	0.917	0.612
424	21.31	19.88	27.3	60.29	56.62	46.26	42.64	49.76	69.61	76.88	49.17	20.19	8.214	4.424	3.771	4.222	1.565	0.954	0.636
425	20.61	19.31	26.23	58.33	54.4	44.43	41.06	48.05	67.96	75.77	48.88	20.14	8.245	4.426	3.643	4.278	1.625	0.992	0.664
426	20.06	18.79	25.33	56.65	52.39	42.7	39.53	46.43	66.38	74.62	48.58	20.09	8.273	4.432	3.544	4.302	1.704	1.036	0.693
427	19.37	18.18	24.51	55.08	50.44	41	37.92	44.98	64.78	73.53	48.31	20.02	8.301	4.447	3.486	4.265	1.8	1.079	0.726
428	18.56	17.54	23.81	53.43	48.7	39.33	36.42	43.56	63.31	72.5	47.91	19.98	8.318	4.464	3.441	4.198	1.904	1.118	0.76
429	17.86	16.88	23.25	51.83	47.05	37.81	34.97	42.2	61.92	71.46	47.51	19.92	8.344	4.483	3.406	4.111	2.025	1.156	0.793
430	17.59	16.3	22.65	50.19	45.5	36.42	33.58	40.88	60.63	70.41	47.11	19.85	8.377	4.483	3.377	3.993	2.157	1.193	0.827	0.585
431	17.38	15.83	21.94	48.61	43.91	35.18	32.41	39.57	59.39	69.41	46.66	19.78	8.417	4.493	3.362	3.867	2.307	1.234	0.858	0.595
432	17.01	15.39	21.29	47.29	42.43	33.93	31.32	38.33	58.17	68.39	46.2	19.73	8.457	4.509	3.357	3.721	2.458	1.282	0.887	0.606
433	16.45	14.94	20.58	46.05	41.02	32.67	30.26	37.24	56.88	67.41	45.79	19.65	8.498	4.539	3.362	3.564	2.611	1.329	0.912	0.62
434	15.64	14.39	19.78	44.76	39.74	31.41	29.26	36.17	55.67	66.46	45.32	19.61	8.531	4.574	3.359	3.413	2.766	1.366	0.936	0.636
435	15.01	13.77	19.18	43.55	38.48	30.28	28.28	35.15	54.45	65.47	44.89	19.53	8.563	4.604	3.356	3.286	2.916	1.399	0.963	0.66
436	14.59	13.18	18.67	42.46	37.34	29.25	27.32	34.12	53.22	64.5	44.48	19.44	8.604	4.617	3.356	3.176	3.053	1.44	0.991	0.683
437	14.23	12.78	18.21	41.46	36.24	28.37	26.43	33.08	52.04	63.52	44.05	19.31	8.64	4.639	3.355	3.1	3.177	1.493	1.012	0.703
438	14.1	12.54	17.79	40.62	35.09	27.5	25.57	32.15	50.88	62.55	43.61	19.21	8.686	4.659	3.36	3.043	3.26	1.555	1.031	0.728
439	13.93	12.32	17.34	39.69	34.05	26.63	24.7	31.32	49.78	61.51	43.18	19.13	8.734	4.684	3.379	3.005	3.295	1.624	1.045	0.747
440	13.72	12.08	16.87	38.71	33.11	25.77	23.85	30.51	48.72	60.45	42.67	19.06	8.78	4.706	3.394	2.982	3.308	1.697	1.069	0.76	0.478
441	13.39	11.78	16.43	37.73	32.18	24.89	23.04	29.74	47.68	59.35	42.1	18.95	8.816	4.716	3.406	2.965	3.276	1.78	1.103	0.772	0.484
442	12.96	11.45	15.95	36.78	31.32	24.01	22.3	28.91	46.55	58.21	41.49	18.81	8.833	4.731	3.422	2.949	3.217	1.871	1.139	0.783	0.49
443	12.53	11.12	15.41	35.8	30.5	23.24	21.57	28.1	45.44	57.02	40.85	18.63	8.823	4.75	3.431	2.951	3.144	1.979	1.162	0.791	0.499
444	12.18	10.87	14.94	34.84	29.6	22.55	20.87	27.28	44.39	55.85	40.2	18.48	8.816	4.762	3.44	2.956	3.062	2.092	1.18	0.806	0.51
445	11.83	10.6	14.45	33.77	28.8	21.92	20.21	26.51	43.37	54.71	39.59	18.35	8.808	4.78	3.45	2.965	2.972	2.211	1.193	0.823	0.521
446	11.59	10.25	14.12	32.78	27.94	21.24	19.58	25.76	42.35	53.51	38.94	18.17	8.8	4.803	3.461	2.98	2.887	2.34	1.213	0.84	0.532
447	11.36	9.944	13.76	31.83	26.95	20.51	18.98	25.03	41.27	52.36	38.23	17.98	8.782	4.817	3.476	2.995	2.792	2.467	1.242	0.858	0.548
448	11.13	9.733	13.34	30.92	26.04	19.73	18.38	24.24	40.16	51.19	37.44	17.74	8.742	4.837	3.487	3.014	2.693	2.573	1.27	0.874	0.561
449	10.94	9.42	12.91	29.98	25.18	18.98	17.73	23.46	39.03	50	36.64	17.49	8.699	4.855	3.506	3.027	2.611	2.666	1.287	0.885	0.57
450	10.62	9.192	12.55	29.1	24.4	18.3	17.11	22.66	37.95	48.81	35.88	17.23	8.664	4.861	3.519	3.051	2.558	2.734	1.31	0.901	0.578	0.342
451	10.4	8.942	12.18	28.25	23.72	17.67	16.51	21.93	36.89	47.66	35.14	16.99	8.619	4.877	3.526	3.068	2.522	2.782	1.341	0.914	0.584	0.345
452	10.19	8.656	11.82	27.38	22.94	17.08	15.93	21.19	35.8	46.38	34.35	16.73	8.569	4.886	3.527	3.074	2.495	2.81	1.378	0.924	0.588	0.348
453	10.1	8.419	11.46	26.57	22.2	16.54	15.36	20.47	34.64	45.08	33.53	16.47	8.502	4.889	3.526	3.071	2.477	2.81	1.429	0.935	0.597	0.351
454	9.859	8.233	11.09	25.7	21.53	15.99	14.86	19.83	33.58	43.76	32.67	16.19	8.435	4.877	3.523	3.067	2.459	2.792	1.485	0.948	0.609	0.357
455	9.709	8.083	10.7	24.83	20.9	15.48	14.38	19.21	32.51	42.46	31.86	15.88	8.362	4.863	3.528	3.067	2.454	2.758	1.545	0.963	0.616	0.362
456	9.417	7.925	10.32	23.97	20.28	14.95	13.9	18.55	31.47	41.19	31.1	15.57	8.296	4.841	3.527	3.089	2.466	2.698	1.618	0.978	0.623	0.367
457	9.242	7.74	9.963	23.12	19.63	14.39	13.32	17.93	30.44	39.95	30.33	15.27	8.215	4.819	3.543	3.112	2.481	2.627	1.705	0.98	0.627	0.372
458	8.913	7.525	9.626	22.26	18.84	13.89	12.74	17.26	29.4	38.71	29.51	14.96	8.135	4.795	3.546	3.116	2.489	2.545	1.785	0.981	0.631	0.378
459	8.649	7.254	9.361	21.51	18.1	13.37	12.19	16.59	28.34	37.47	28.66	14.65	8.053	4.786	3.537	3.108	2.493	2.461	1.864	0.983	0.635	0.385
460	8.374	7.013	9.103	20.74	17.41	12.85	11.7	15.97	27.36	36.3	27.83	14.34	7.966	4.765	3.536	3.095	2.493	2.384	1.944	0.994	0.643	0.395	0.28
461	8.174	6.842	8.866	19.98	16.79	12.39	11.27	15.38	26.38	35.13	26.99	14.01	7.87	4.761	3.536	3.092	2.492	2.316	2.008	1.009	0.652	0.404	0.274
462	7.893	6.653	8.596	19.31	16.28	11.93	10.87	14.78	25.41	33.95	26.18	13.71	7.777	4.746	3.535	3.103	2.485	2.242	2.066	1.029	0.66	0.411	0.274
463	7.754	6.477	8.313	18.71	15.84	11.47	10.47	14.23	24.49	32.72	25.35	13.43	7.678	4.718	3.536	3.113	2.481	2.183	2.108	1.043	0.667	0.415	0.278
464	7.516	6.295	8.015	18.06	15.37	11.05	10.06	13.72	23.59	31.52	24.52	13.13	7.587	4.687	3.529	3.11	2.477	2.131	2.124	1.059	0.674	0.42	0.284
465	7.308	6.107	7.732	17.44	14.87	10.65	9.693	13.23	22.68	30.32	23.73	12.83	7.477	4.65	3.523	3.116	2.476	2.095	2.126	1.079	0.679	0.427	0.291
466	7.187	5.969	7.417	16.73	14.32	10.26	9.328	12.72	21.79	29.25	22.95	12.53	7.346	4.597	3.52	3.117	2.481	2.063	2.119	1.108	0.684	0.436	0.298
467	7.059	5.777	7.19	16.01	13.71	9.888	8.967	12.21	20.94	28.21	22.16	12.21	7.217	4.55	3.515	3.114	2.492	2.042	2.092	1.148	0.693	0.446	0.301
468	6.951	5.564	6.982	15.36	13.11	9.512	8.595	11.7	20.12	27.17	21.43	11.88	7.101	4.509	3.501	3.106	2.495	2.024	2.06	1.199	0.707	0.45	0.312
469	6.876	5.389	6.754	14.77	12.62	9.13	8.253	11.18	19.33	26.12	20.65	11.55	6.981	4.479	3.482	3.092	2.492	2.008	2.01	1.246	0.718	0.453	0.323
470	6.669	5.183	6.498	14.15	12.23	8.791	7.894	10.69	18.55	25.08	19.92	11.21	6.873	4.451	3.476	3.074	2.484	2.004	1.949	1.288	0.728	0.464	0.334	0.267
471	6.469	4.977	6.226	13.57	11.87	8.496	7.571	10.24	17.74	24.07	19.26	10.91	6.74	4.428	3.472	3.075	2.475	2.005	1.888	1.333	0.738	0.476	0.348	0.269
472	6.244	4.765	5.985	12.97	11.51	8.222	7.289	9.808	16.98	23.12	18.59	10.63	6.587	4.388	3.458	3.074	2.462	2.004	1.824	1.377	0.743	0.491	0.358	0.273
473	6.013	4.554	5.796	12.48	11.11	7.967	7.015	9.395	16.27	22.2	17.92	10.36	6.463	4.328	3.439	3.072	2.462	1.998	1.766	1.427	0.749	0.504	0.363	0.278
474	5.877	4.388	5.62	11.99	10.65	7.69	6.746	9.011	15.61	21.34	17.33	10.1	6.371	4.268	3.4	3.066	2.467	1.988	1.714	1.477	0.76	0.51	0.371	0.282
475	5.773	4.268	5.439	11.53	10.25	7.359	6.508	8.655	14.99	20.5	16.72	9.828	6.296	4.219	3.366	3.071	2.455	1.981	1.661	1.523	0.775	0.517	0.381	0.285
476	5.658	4.184	5.265	11.06	9.866	7.036	6.281	8.343	14.42	19.71	16.17	9.564	6.219	4.183	3.35	3.071	2.45	1.985	1.619	1.558	0.793	0.533	0.395	0.292
477	5.547	4.114	5.099	10.65	9.552	6.748	6.062	8.013	13.89	18.97	15.63	9.319	6.114	4.164	3.34	3.07	2.441	1.989	1.586	1.581	0.812	0.551	0.409	0.3
478	5.442	3.983	4.956	10.25	9.228	6.518	5.847	7.707	13.34	18.19	15.1	9.088	5.986	4.15	3.34	3.065	2.438	1.994	1.559	1.592	0.832	0.569	0.422	0.31
479	5.361	3.855	4.844	9.919	8.925	6.313	5.605	7.376	12.77	17.46	14.57	8.86	5.857	4.128	3.353	3.062	2.447	1.99	1.549	1.599	0.858	0.583	0.433	0.325
480	5.274	3.763	4.714	9.555	8.622	6.118	5.382	7.057	12.24	16.77	14.05	8.649	5.747	4.102	3.366	3.063	2.463	1.99	1.542	1.598	0.892	0.595	0.447	0.34	0.279
481	5.278	3.654	4.524	9.161	8.379	5.929	5.177	6.787	11.74	16.13	13.56	8.435	5.657	4.07	3.369	3.062	2.468	1.999	1.54	1.586	0.932	0.609	0.464	0.357	0.285
482	5.27	3.648	4.32	8.74	8.118	5.749	4.995	6.566	11.26	15.53	13.09	8.248	5.572	4.04	3.371	3.063	2.482	2.017	1.543	1.564	0.981	0.626	0.488	0.375	0.293
483	5.173	3.602	4.146	8.4	7.881	5.597	4.805	6.31	10.83	14.95	12.63	8.069	5.511	4.01	3.363	3.068	2.5	2.038	1.552	1.533	1.031	0.645	0.51	0.392	0.303
484	5.109	3.546	4.003	8.12	7.621	5.441	4.615	6.076	10.42	14.37	12.21	7.877	5.459	3.983	3.355	3.082	2.524	2.06	1.56	1.504	1.087	0.668	0.53	0.408	0.311
485	4.977	3.49	3.94	7.915	7.346	5.275	4.444	5.842	10.02	13.83	11.85	7.701	5.399	3.958	3.358	3.092	2.535	2.074	1.573	1.485	1.142	0.694	0.553	0.426	0.321
486	4.754	3.43	3.891	7.712	7.103	5.125	4.288	5.646	9.661	13.33	11.51	7.526	5.326	3.936	3.364	3.104	2.544	2.08	1.592	1.466	1.199	0.722	0.573	0.444	0.334
487	4.651	3.36	3.787	7.471	6.932	4.985	4.138	5.469	9.316	12.89	11.19	7.374	5.255	3.907	3.36	3.104	2.552	2.086	1.617	1.45	1.254	0.75	0.595	0.465	0.35
488	4.597	3.327	3.646	7.211	6.766	4.86	4.008	5.317	8.977	12.48	10.86	7.226	5.191	3.89	3.357	3.111	2.557	2.092	1.639	1.436	1.301	0.782	0.618	0.483	0.366
489	4.649	3.297	3.533	7.006	6.62	4.726	3.87	5.15	8.679	12.1	10.53	7.078	5.135	3.875	3.347	3.114	2.578	2.1	1.661	1.425	1.341	0.814	0.639	0.502	0.382
490	4.723	3.307	3.434	6.803	6.443	4.587	3.727	4.976	8.403	11.71	10.22	6.927	5.092	3.864	3.353	3.122	2.588	2.116	1.679	1.416	1.378	0.845	0.661	0.521	0.398	0.325
491	4.686	3.298	3.351	6.63	6.261	4.453	3.611	4.791	8.126	11.3	9.917	6.799	5.05	3.846	3.369	3.123	2.59	2.131	1.694	1.412	1.406	0.881	0.688	0.544	0.416	0.333
492	4.554	3.272	3.258	6.444	6.116	4.344	3.498	4.608	7.831	10.88	9.622	6.676	4.994	3.814	3.375	3.128	2.591	2.148	1.716	1.416	1.435	0.913	0.713	0.569	0.441	0.343
493	4.345	3.163	3.174	6.212	5.969	4.238	3.398	4.427	7.536	10.5	9.337	6.561	4.942	3.781	3.366	3.125	2.596	2.172	1.742	1.425	1.463	0.948	0.734	0.599	0.468	0.357
494	4.165	3.023	3.055	5.996	5.809	4.158	3.312	4.269	7.259	10.14	9.069	6.437	4.88	3.751	3.346	3.124	2.606	2.184	1.762	1.44	1.469	0.986	0.756	0.628	0.493	0.373
495	4.072	2.883	2.955	5.817	5.642	4.027	3.235	4.138	7.009	9.798	8.805	6.303	4.817	3.724	3.318	3.119	2.624	2.188	1.779	1.459	1.466	1.028	0.783	0.656	0.516	0.394
496	3.985	2.793	2.87	5.658	5.501	3.882	3.155	4.016	6.756	9.472	8.555	6.169	4.749	3.719	3.309	3.118	2.632	2.194	1.797	1.474	1.46	1.074	0.815	0.68	0.54	0.414
497	3.93	2.723	2.778	5.515	5.429	3.761	3.076	3.902	6.501	9.146	8.307	6.048	4.664	3.712	3.318	3.117	2.645	2.195	1.809	1.485	1.447	1.122	0.856	0.706	0.563	0.437
498	3.965	2.677	2.682	5.372	5.358	3.676	3.007	3.788	6.242	8.799	8.075	5.92	4.587	3.687	3.319	3.122	2.65	2.201	1.818	1.497	1.438	1.162	0.891	0.729	0.591	0.46
499	3.98	2.605	2.635	5.222	5.254	3.596	2.931	3.675	6.002	8.479	7.86	5.794	4.522	3.664	3.316	3.105	2.649	2.209	1.826	1.51	1.433	1.204	0.917	0.758	0.616	0.482
500	3.954	2.553	2.572	5.071	5.121	3.533	2.854	3.551	5.779	8.19	7.654	5.687	4.467	3.624	3.298	3.078	2.638	2.215	1.832	1.526	1.423	1.243	0.946	0.786	0.639	0.506	0.402
501	3.921	2.503	2.504	4.928	4.98	3.454	2.772	3.432	5.575	7.91	7.434	5.581	4.419	3.577	3.269	3.059	2.63	2.222	1.839	1.551	1.419	1.282	0.97	0.811	0.662	0.53	0.413
502	3.881	2.518	2.428	4.789	4.865	3.38	2.703	3.324	5.388	7.667	7.218	5.493	4.354	3.533	3.238	3.036	2.616	2.226	1.845	1.572	1.417	1.325	0.994	0.837	0.691	0.55	0.425
503	3.792	2.498	2.319	4.645	4.763	3.314	2.651	3.224	5.21	7.437	7.007	5.4	4.273	3.492	3.216	3.019	2.607	2.229	1.858	1.592	1.415	1.363	1.019	0.863	0.724	0.572	0.439
504	3.771	2.464	2.251	4.544	4.65	3.278	2.605	3.14	5.04	7.204	6.826	5.289	4.205	3.457	3.19	3.016	2.611	2.23	1.869	1.607	1.416	1.393	1.052	0.892	0.756	0.596	0.457
505	3.741	2.427	2.199	4.472	4.506	3.211	2.563	3.056	4.889	6.99	6.656	5.169	4.143	3.423	3.17	3.001	2.619	2.233	1.88	1.62	1.417	1.413	1.085	0.921	0.782	0.62	0.478
506	3.719	2.413	2.147	4.408	4.36	3.16	2.507	2.964	4.745	6.767	6.486	5.05	4.086	3.387	3.151	2.983	2.62	2.232	1.892	1.626	1.42	1.424	1.126	0.951	0.807	0.646	0.504
507	3.757	2.394	2.114	4.31	4.258	3.093	2.428	2.871	4.613	6.541	6.305	4.947	4.034	3.344	3.127	2.974	2.62	2.235	1.901	1.632	1.425	1.433	1.165	0.982	0.832	0.676	0.531
508	3.754	2.403	2.099	4.185	4.17	3.031	2.345	2.785	4.481	6.321	6.125	4.863	3.971	3.299	3.094	2.95	2.604	2.235	1.908	1.643	1.436	1.439	1.204	1.016	0.868	0.706	0.562
509	3.697	2.372	2.066	4.043	4.112	2.966	2.275	2.709	4.341	6.128	5.951	4.781	3.912	3.257	3.064	2.941	2.581	2.233	1.914	1.652	1.446	1.448	1.24	1.046	0.907	0.744	0.593
510	3.713	2.349	2.038	3.941	4.059	2.935	2.204	2.65	4.205	5.947	5.794	4.711	3.857	3.229	3.038	2.926	2.566	2.226	1.913	1.666	1.459	1.456	1.277	1.081	0.947	0.788	0.627	0.539
511	3.709	2.333	1.996	3.864	3.979	2.906	2.161	2.584	4.076	5.782	5.644	4.631	3.807	3.194	3.011	2.909	2.558	2.22	1.907	1.673	1.48	1.459	1.317	1.113	0.987	0.834	0.667	0.556
512	3.764	2.326	1.963	3.81	3.955	2.891	2.122	2.525	3.954	5.602	5.494	4.546	3.745	3.161	2.991	2.895	2.557	2.208	1.897	1.682	1.497	1.458	1.366	1.151	1.029	0.883	0.709	0.583
513	3.818	2.291	1.939	3.752	3.952	2.854	2.088	2.45	3.861	5.442	5.362	4.457	3.696	3.121	2.961	2.881	2.553	2.203	1.897	1.694	1.511	1.464	1.416	1.191	1.071	0.938	0.763	0.622
514	3.837	2.246	1.918	3.673	3.955	2.815	2.065	2.365	3.75	5.296	5.239	4.37	3.653	3.081	2.931	2.845	2.537	2.208	1.902	1.712	1.528	1.462	1.465	1.236	1.117	0.99	0.827	0.671
515	3.808	2.197	1.881	3.559	3.99	2.776	2.028	2.296	3.642	5.166	5.131	4.293	3.625	3.044	2.906	2.823	2.519	2.216	1.914	1.727	1.543	1.473	1.51	1.284	1.162	1.05	0.89	0.732
516	3.692	2.161	1.85	3.431	4.041	2.747	1.991	2.264	3.529	5.024	5.028	4.215	3.586	3.024	2.88	2.795	2.505	2.224	1.929	1.745	1.558	1.486	1.553	1.341	1.215	1.115	0.961	0.799
517	3.466	2.154	1.839	3.293	4.096	2.732	1.969	2.232	3.426	4.881	4.934	4.142	3.548	2.99	2.856	2.785	2.498	2.224	1.937	1.759	1.58	1.502	1.601	1.393	1.274	1.179	1.032	0.873
518	3.234	2.165	1.878	3.185	4.22	2.741	1.947	2.208	3.333	4.736	4.829	4.074	3.497	2.95	2.847	2.778	2.5	2.216	1.946	1.772	1.604	1.529	1.651	1.45	1.343	1.25	1.101	0.951
519	3.047	2.195	1.9	3.089	4.301	2.738	1.944	2.179	3.275	4.611	4.743	4.014	3.447	2.912	2.834	2.771	2.493	2.203	1.959	1.79	1.636	1.563	1.698	1.507	1.419	1.33	1.189	1.04
520	3.073	2.25	1.894	3.006	4.376	2.731	1.954	2.127	3.214	4.521	4.65	3.96	3.407	2.88	2.814	2.747	2.471	2.205	1.969	1.809	1.678	1.596	1.743	1.576	1.502	1.413	1.287	1.139	1.134
521	3.116	2.286	1.882	2.964	4.433	2.714	1.946	2.067	3.172	4.443	4.572	3.919	3.385	2.856	2.791	2.728	2.458	2.207	1.989	1.833	1.715	1.639	1.787	1.659	1.585	1.508	1.389	1.248	1.176
522	3.213	2.284	1.87	2.951	4.482	2.697	1.938	2.038	3.114	4.368	4.505	3.873	3.352	2.838	2.767	2.714	2.457	2.207	2.011	1.854	1.745	1.682	1.838	1.757	1.676	1.618	1.511	1.362	1.275
523	3.233	2.286	1.845	2.98	4.55	2.69	1.924	2.015	3.067	4.309	4.44	3.83	3.314	2.808	2.752	2.706	2.463	2.209	2.03	1.874	1.773	1.731	1.891	1.85	1.778	1.735	1.644	1.491	1.415
524	3.255	2.262	1.849	3.03	4.634	2.73	1.897	2.006	3.019	4.234	4.354	3.795	3.277	2.784	2.739	2.697	2.469	2.213	2.054	1.897	1.813	1.785	1.943	1.951	1.89	1.859	1.785	1.633	1.576
525	3.341	2.21	1.82	3.029	4.696	2.785	1.894	2.023	2.976	4.148	4.27	3.761	3.255	2.772	2.717	2.695	2.468	2.22	2.071	1.936	1.858	1.833	2	2.054	2.008	1.996	1.941	1.804	1.746
526	3.439	2.149	1.811	3.014	4.746	2.85	1.885	2.015	2.931	4.075	4.189	3.726	3.235	2.765	2.696	2.689	2.462	2.237	2.085	1.983	1.913	1.891	2.074	2.177	2.138	2.15	2.112	1.996	1.933
527	3.489	2.073	1.806	3	4.768	2.908	1.893	1.97	2.897	4.005	4.136	3.697	3.216	2.753	2.677	2.687	2.46	2.25	2.104	2.033	1.964	1.964	2.154	2.308	2.277	2.315	2.293	2.199	2.148
528	3.6	1.984	1.784	2.984	4.764	2.976	1.922	1.936	2.86	3.937	4.094	3.664	3.188	2.738	2.672	2.676	2.462	2.263	2.132	2.079	2.018	2.045	2.238	2.453	2.432	2.501	2.493	2.419	2.381
529	3.574	1.945	1.764	2.968	4.78	3.042	1.948	1.907	2.844	3.884	4.05	3.631	3.149	2.717	2.671	2.667	2.471	2.282	2.163	2.117	2.073	2.133	2.334	2.594	2.601	2.696	2.714	2.657	2.635
530	3.518	1.895	1.758	2.949	4.779	3.104	1.976	1.895	2.837	3.827	3.999	3.608	3.119	2.709	2.658	2.655	2.475	2.304	2.21	2.158	2.141	2.217	2.433	2.743	2.786	2.899	2.942	2.909	2.905	3.133
531	3.486	1.845	1.76	2.935	4.765	3.178	2.011	1.916	2.825	3.796	3.951	3.585	3.103	2.711	2.638	2.649	2.489	2.335	2.252	2.208	2.214	2.303	2.538	2.901	2.988	3.114	3.187	3.185	3.198	3.283
532	3.358	1.848	1.802	2.985	4.772	3.269	2.036	1.935	2.805	3.775	3.917	3.563	3.096	2.705	2.633	2.653	2.513	2.367	2.3	2.261	2.292	2.401	2.668	3.072	3.206	3.354	3.457	3.484	3.524	3.546
533	3.31	1.904	1.846	3.059	4.804	3.384	2.076	1.949	2.787	3.761	3.898	3.537	3.079	2.7	2.626	2.66	2.529	2.402	2.354	2.32	2.376	2.52	2.81	3.258	3.444	3.623	3.757	3.815	3.899	3.894
534	3.287	1.965	1.869	3.123	4.853	3.555	2.136	1.983	2.777	3.743	3.872	3.517	3.078	2.694	2.625	2.661	2.55	2.443	2.413	2.391	2.478	2.645	2.954	3.459	3.692	3.927	4.093	4.178	4.299	4.288
535	3.182	2.007	1.839	3.176	4.898	3.722	2.199	1.996	2.765	3.726	3.825	3.505	3.071	2.686	2.626	2.679	2.579	2.478	2.459	2.47	2.586	2.779	3.119	3.678	3.951	4.252	4.451	4.576	4.729	4.721
536	3	2.027	1.798	3.204	4.938	3.896	2.262	1.992	2.767	3.696	3.784	3.495	3.068	2.68	2.62	2.7	2.602	2.519	2.512	2.56	2.696	2.913	3.293	3.912	4.224	4.586	4.82	4.997	5.17	5.184
537	2.857	2.039	1.727	3.236	5.007	4.123	2.317	1.998	2.775	3.671	3.752	3.485	3.059	2.677	2.623	2.722	2.636	2.562	2.562	2.65	2.813	3.056	3.471	4.159	4.519	4.927	5.215	5.445	5.63	5.672
538	2.793	2.082	1.615	3.266	5.124	4.361	2.366	2.016	2.781	3.644	3.741	3.48	3.064	2.667	2.636	2.751	2.673	2.612	2.628	2.739	2.931	3.207	3.667	4.405	4.833	5.281	5.637	5.911	6.121	6.206
539	2.885	2.152	1.536	3.294	5.293	4.583	2.433	2.044	2.807	3.647	3.752	3.48	3.054	2.663	2.641	2.767	2.697	2.667	2.71	2.833	3.068	3.377	3.883	4.66	5.174	5.666	6.089	6.402	6.648	6.777
540	3.08	2.234	1.467	3.283	5.502	4.784	2.516	2.084	2.842	3.653	3.764	3.489	3.061	2.671	2.65	2.771	2.719	2.728	2.803	2.939	3.213	3.564	4.114	4.909	5.542	6.095	6.565	6.923	7.225	7.394	7.468
541	3.285	2.278	1.445	3.337	5.701	4.952	2.61	2.112	2.874	3.674	3.752	3.499	3.062	2.675	2.65	2.781	2.747	2.792	2.904	3.068	3.366	3.763	4.351	5.194	5.947	6.561	7.069	7.483	7.85	8.048	7.754
542	3.4	2.304	1.509	3.403	5.874	5.198	2.715	2.137	2.906	3.672	3.739	3.498	3.062	2.677	2.652	2.808	2.782	2.874	3.004	3.217	3.518	3.957	4.605	5.508	6.364	7.036	7.596	8.073	8.505	8.73	8.253
543	3.506	2.279	1.582	3.539	6.07	5.474	2.816	2.172	2.95	3.663	3.72	3.493	3.071	2.692	2.674	2.837	2.838	2.95	3.104	3.371	3.681	4.156	4.867	5.848	6.791	7.531	8.182	8.72	9.209	9.442	8.91
544	3.623	2.259	1.605	3.708	6.271	5.753	2.913	2.221	2.984	3.656	3.708	3.494	3.091	2.706	2.695	2.877	2.897	3.029	3.221	3.52	3.874	4.368	5.153	6.215	7.236	8.046	8.812	9.41	9.953	10.21	9.659
545	3.653	2.241	1.664	3.854	6.512	6.026	3.025	2.269	3.032	3.675	3.712	3.509	3.113	2.724	2.723	2.909	2.958	3.117	3.339	3.67	4.094	4.617	5.477	6.606	7.7	8.603	9.461	10.12	10.74	11.03	10.45
546	3.661	2.224	1.685	3.953	6.774	6.276	3.119	2.334	3.093	3.69	3.738	3.527	3.135	2.749	2.748	2.937	3.024	3.213	3.466	3.83	4.315	4.903	5.823	6.994	8.196	9.208	10.14	10.87	11.58	11.9	11.3
547	3.701	2.218	1.735	4.086	7.081	6.466	3.213	2.402	3.154	3.708	3.752	3.552	3.151	2.761	2.759	2.967	3.1	3.324	3.604	4.006	4.537	5.193	6.168	7.406	8.708	9.837	10.83	11.65	12.44	12.8	12.17
548	3.722	2.217	1.789	4.181	7.394	6.687	3.313	2.465	3.207	3.732	3.771	3.583	3.166	2.768	2.78	3.004	3.181	3.437	3.746	4.199	4.762	5.475	6.512	7.826	9.221	10.46	11.52	12.46	13.32	13.68	13.05
549	3.761	2.227	1.837	4.33	7.681	6.861	3.412	2.527	3.283	3.767	3.779	3.613	3.184	2.791	2.813	3.05	3.26	3.532	3.888	4.402	4.984	5.752	6.849	8.25	9.742	11.08	12.24	13.28	14.21	14.59	13.95
550	3.861	2.269	1.859	4.507	7.939	7.042	3.542	2.588	3.338	3.813	3.786	3.624	3.215	2.807	2.849	3.11	3.333	3.634	4.053	4.609	5.218	6.035	7.197	8.71	10.27	11.71	12.98	14.12	15.11	15.53	14.85	13.43
551	3.921	2.313	1.937	4.631	8.164	7.224	3.677	2.658	3.396	3.853	3.794	3.632	3.251	2.829	2.899	3.161	3.417	3.757	4.229	4.819	5.484	6.344	7.582	9.206	10.84	12.4	13.76	14.99	16.08	16.53	15.83	13.83
552	3.936	2.349	1.991	4.724	8.417	7.469	3.828	2.734	3.462	3.891	3.809	3.641	3.284	2.862	2.941	3.219	3.508	3.9	4.417	5.054	5.773	6.693	7.991	9.731	11.46	13.16	14.58	15.88	17.12	17.61	16.87	14.57
553	4.031	2.381	2.034	4.844	8.774	7.696	4.011	2.816	3.512	3.937	3.814	3.668	3.325	2.896	2.982	3.282	3.61	4.065	4.617	5.307	6.076	7.053	8.421	10.28	12.12	13.95	15.45	16.83	18.21	18.76	17.98	15.52
554	4.032	2.403	2.091	4.964	9.175	8.019	4.213	2.914	3.547	4.001	3.835	3.708	3.356	2.939	3.025	3.344	3.705	4.226	4.832	5.561	6.399	7.426	8.875	10.84	12.78	14.74	16.35	17.83	19.34	19.92	19.13	16.55
555	4.081	2.398	2.161	5.14	9.604	8.333	4.384	3.018	3.607	4.051	3.855	3.759	3.378	2.984	3.059	3.409	3.803	4.379	5.05	5.822	6.722	7.803	9.338	11.38	13.44	15.53	17.24	18.81	20.43	21.07	20.28	17.58
556	4.125	2.362	2.225	5.295	10.01	8.628	4.544	3.12	3.663	4.106	3.887	3.794	3.403	3.012	3.103	3.48	3.896	4.536	5.264	6.081	7.024	8.164	9.789	11.89	14.06	16.25	18.08	19.77	21.45	22.16	21.36	18.55
557	4.093	2.367	2.282	5.413	10.36	8.873	4.674	3.216	3.734	4.127	3.927	3.82	3.429	3.048	3.154	3.538	3.998	4.684	5.486	6.344	7.334	8.512	10.22	12.38	14.65	16.96	18.88	20.69	22.44	23.23	22.43	19.52
558	4.016	2.377	2.314	5.519	10.67	9.166	4.787	3.288	3.826	4.167	3.952	3.848	3.473	3.093	3.219	3.614	4.111	4.837	5.708	6.626	7.662	8.874	10.65	12.87	15.26	17.69	19.67	21.61	23.45	24.33	23.48	20.54
559	3.968	2.428	2.363	5.671	10.93	9.462	4.949	3.342	3.929	4.221	3.961	3.887	3.547	3.142	3.296	3.704	4.236	5.006	5.941	6.924	8.013	9.251	11.08	13.37	15.91	18.43	20.49	22.55	24.52	25.46	24.6	21.64
560	3.891	2.475	2.437	5.829	11.18	9.804	5.162	3.404	4.035	4.282	3.97	3.93	3.611	3.197	3.368	3.795	4.366	5.187	6.196	7.225	8.382	9.662	11.53	13.91	16.57	19.21	21.39	23.55	25.63	26.65	25.8	22.78	19.15
561	3.949	2.512	2.499	6.027	11.49	10.08	5.37	3.501	4.154	4.333	3.993	3.976	3.67	3.261	3.428	3.888	4.518	5.375	6.46	7.546	8.758	10.1	12	14.46	17.24	20	22.31	24.58	26.76	27.9	27.06	23.99	19.63
562	4.143	2.545	2.57	6.181	11.82	10.31	5.573	3.608	4.269	4.383	4.047	4.02	3.719	3.322	3.486	3.985	4.65	5.567	6.703	7.861	9.128	10.53	12.46	14.99	17.87	20.73	23.2	25.6	27.85	29.12	28.29	25.2	20.47
563	4.324	2.599	2.636	6.34	12.21	10.5	5.781	3.727	4.379	4.415	4.118	4.068	3.763	3.384	3.534	4.068	4.774	5.757	6.946	8.176	9.489	10.93	12.89	15.52	18.43	21.43	24.04	26.57	28.91	30.29	29.47	26.34	21.57
564	4.51	2.648	2.68	6.556	12.58	10.75	5.947	3.847	4.499	4.472	4.191	4.122	3.816	3.444	3.601	4.148	4.904	5.955	7.189	8.469	9.846	11.33	13.31	16.02	19	22.11	24.83	27.47	29.96	31.4	30.61	27.5	22.79
565	4.692	2.749	2.762	6.759	12.91	11.04	6.116	3.969	4.624	4.541	4.244	4.184	3.879	3.512	3.681	4.23	5.026	6.167	7.435	8.767	10.22	11.72	13.74	16.51	19.59	22.76	25.58	28.34	31	32.49	31.79	28.7	24.04
566	4.802	2.857	2.856	6.971	13.28	11.36	6.279	4.1	4.767	4.608	4.283	4.258	3.943	3.585	3.787	4.317	5.163	6.39	7.699	9.095	10.59	12.13	14.15	17.02	20.17	23.43	26.37	29.21	32.04	33.61	33	29.95	25.39
567	4.882	3.024	2.911	7.143	13.63	11.63	6.433	4.251	4.918	4.686	4.328	4.327	4.022	3.672	3.904	4.428	5.309	6.602	7.968	9.444	10.96	12.57	14.59	17.51	20.75	24.11	27.19	30.11	33.13	34.78	34.27	31.35	26.88
568	4.969	3.11	2.966	7.294	13.92	11.89	6.606	4.404	5.063	4.76	4.392	4.408	4.123	3.763	4.021	4.556	5.465	6.8	8.249	9.794	11.36	12.99	15.05	18	21.28	24.79	28	31.03	34.19	35.98	35.56	32.86	28.51
569	5.072	3.111	3.044	7.473	14.27	12.12	6.764	4.563	5.215	4.839	4.465	4.485	4.219	3.858	4.133	4.688	5.628	7.003	8.551	10.15	11.77	13.39	15.5	18.47	21.8	25.42	28.74	31.92	35.22	37.17	36.88	34.4	30.22
570	5.183	3.069	3.096	7.693	14.63	12.42	6.927	4.715	5.377	4.937	4.541	4.567	4.323	3.949	4.252	4.815	5.794	7.206	8.863	10.5	12.15	13.81	15.95	18.94	22.32	26.03	29.44	32.77	36.2	38.34	38.26	35.96	32.04	29.53
571	5.285	3.097	3.154	7.863	15.02	12.74	7.087	4.921	5.529	5.062	4.607	4.66	4.426	4.054	4.381	4.956	5.945	7.433	9.172	10.87	12.53	14.23	16.38	19.39	22.87	26.63	30.12	33.61	37.2	39.52	39.68	37.58	33.96	30.31
572	5.38	3.179	3.274	8.097	15.41	13.04	7.225	5.128	5.691	5.19	4.69	4.774	4.531	4.179	4.54	5.104	6.113	7.682	9.485	11.24	12.92	14.66	16.81	19.84	23.41	27.23	30.84	34.46	38.23	40.75	41.14	39.32	36.09	32.16
573	5.449	3.344	3.353	8.321	15.83	13.33	7.388	5.337	5.88	5.352	4.777	4.908	4.665	4.327	4.708	5.264	6.283	7.925	9.786	11.63	13.34	15.12	17.25	20.28	23.92	27.87	31.57	35.3	39.36	42.06	42.7	41.23	38.41	34.76
574	5.437	3.466	3.491	8.532	16.16	13.69	7.586	5.55	6.105	5.516	4.905	5.048	4.828	4.497	4.892	5.433	6.465	8.18	10.11	12.03	13.79	15.59	17.71	20.71	24.42	28.5	32.3	36.19	40.5	43.45	44.35	43.31	40.93	37.72
575	5.531	3.585	3.681	8.816	16.56	14.04	7.779	5.773	6.356	5.67	5.063	5.205	5.006	4.698	5.082	5.611	6.649	8.444	10.48	12.43	14.26	16.03	18.18	21.14	24.91	29.06	33	37.12	41.64	44.87	46.09	45.51	43.57	40.8
576	5.721	3.739	3.822	9.127	17	14.44	8	5.996	6.635	5.81	5.22	5.373	5.193	4.896	5.286	5.787	6.834	8.706	10.85	12.86	14.72	16.49	18.64	21.6	25.39	29.6	33.68	38.04	42.78	46.26	47.9	47.8	46.4	44.06
577	5.889	3.901	3.943	9.502	17.5	14.85	8.242	6.279	6.939	5.989	5.385	5.55	5.382	5.09	5.517	5.993	7.014	9.001	11.24	13.3	15.19	16.95	19.09	22.09	25.87	30.13	34.39	38.98	43.99	47.73	49.84	50.28	49.47	47.66
578	6.101	4.022	4.106	9.964	18.14	15.22	8.47	6.597	7.279	6.181	5.579	5.76	5.598	5.298	5.772	6.206	7.223	9.319	11.63	13.74	15.7	17.44	19.55	22.56	26.34	30.7	35.16	39.98	45.23	49.3	51.88	53.01	52.86	51.71
579	6.297	4.102	4.217	10.45	18.88	15.62	8.725	6.949	7.652	6.403	5.766	5.983	5.831	5.519	6.043	6.432	7.465	9.631	12.02	14.22	16.21	17.96	20.02	23.02	26.82	31.3	35.94	41	46.54	51.01	54.08	55.96	56.58	56.23
580	6.465	4.128	4.431	10.92	19.58	16.1	9.036	7.313	8.044	6.649	5.97	6.214	6.084	5.772	6.335	6.671	7.733	9.959	12.4	14.72	16.74	18.52	20.54	23.48	27.32	31.91	36.72	42.05	47.93	52.85	56.43	59.11	60.65	61.11	72.72
581	6.688	4.204	4.661	11.45	20.29	16.54	9.374	7.694	8.409	6.895	6.189	6.485	6.378	6.069	6.644	6.931	8.014	10.28	12.82	15.21	17.28	19.07	21.08	23.95	27.81	32.52	37.51	43.1	49.37	54.74	58.88	62.46	64.96	66.27	75.52
582	6.954	4.38	4.867	11.93	21	17.04	9.716	8.058	8.796	7.142	6.405	6.775	6.695	6.378	6.983	7.184	8.275	10.61	13.22	15.7	17.83	19.62	21.58	24.43	28.33	33.13	38.27	44.14	50.82	56.64	61.43	65.94	69.51	71.73	80.65
583	7.143	4.563	5.074	12.45	21.72	17.53	10.05	8.397	9.208	7.434	6.645	7.061	7.003	6.7	7.341	7.43	8.533	10.94	13.65	16.18	18.4	20.19	22.06	24.92	28.86	33.72	39	45.17	52.28	58.6	64.08	69.49	74.18	77.39	87.42
584	7.239	4.76	5.324	12.93	22.44	18.05	10.36	8.764	9.646	7.713	6.901	7.359	7.33	7.027	7.722	7.676	8.776	11.28	14.09	16.67	18.97	20.76	22.57	25.39	29.39	34.34	39.77	46.21	53.72	60.56	66.74	73.14	78.95	83.19	95.03
585	7.403	4.965	5.497	13.45	23.09	18.59	10.68	9.168	10.11	7.999	7.17	7.671	7.664	7.356	8.103	7.943	9.019	11.62	14.55	17.21	19.51	21.35	23.08	25.83	29.9	34.95	40.6	47.26	55.2	62.55	69.46	76.91	83.89	89.21	102.8
586	7.46	5.148	5.742	14.05	23.75	19.15	10.98	9.56	10.56	8.292	7.442	7.997	8	7.701	8.485	8.227	9.28	11.97	14.99	17.76	20.08	21.95	23.62	26.27	30.39	35.56	41.42	48.35	56.71	64.51	72.25	80.8	88.99	95.37	110.8
587	7.527	5.27	6.013	14.64	24.48	19.66	11.28	9.947	10.98	8.588	7.714	8.31	8.348	8.067	8.864	8.544	9.536	12.32	15.42	18.29	20.65	22.53	24.13	26.72	30.84	36.13	42.18	49.41	58.21	66.45	75.04	84.77	94.16	101.6	118.9
588	7.446	5.395	6.279	15.2	25.3	20.19	11.61	10.3	11.4	8.877	7.996	8.618	8.699	8.413	9.253	8.855	9.767	12.67	15.83	18.81	21.2	23.07	24.62	27.13	31.29	36.66	42.87	50.44	59.65	68.37	77.78	88.62	99.24	107.8	126.8
589	7.36	5.543	6.516	15.69	26.03	20.69	11.92	10.61	11.81	9.16	8.257	8.885	8.988	8.734	9.593	9.13	9.998	12.98	16.25	19.28	21.73	23.55	25.05	27.54	31.68	37.12	43.47	51.39	60.96	70.15	80.33	92.18	104	113.5	134.3
590	7.32	5.719	6.775	16.06	26.62	21.19	12.23	10.88	12.22	9.403	8.479	9.139	9.24	9.041	9.911	9.38	10.21	13.27	16.65	19.7	22.2	23.98	25.46	27.88	32	37.53	44	52.2	62.11	71.79	82.62	95.45	108.3	118.8	141.3	181	211.5
591	7.452	5.921	6.917	16.42	27.11	21.65	12.52	11.17	12.61	9.631	8.686	9.379	9.486	9.303	10.19	9.595	10.42	13.57	17.02	20.09	22.65	24.4	25.82	28.19	32.25	37.87	44.48	52.9	63.12	73.27	84.65	98.39	112.3	123.7	147.7	184.3	214.4
592	7.717	6.198	7.099	16.83	27.58	22	12.75	11.42	12.95	9.837	8.848	9.6	9.738	9.536	10.44	9.786	10.64	13.85	17.34	20.47	23.08	24.79	26.15	28.46	32.45	38.14	44.88	53.49	63.99	74.57	86.44	101	115.9	128.1	153.4	189.5	219.2
593	8.051	6.36	7.295	17.14	28.05	22.28	12.97	11.67	13.29	10.04	8.972	9.776	9.979	9.728	10.67	9.972	10.83	14.07	17.6	20.81	23.44	25.11	26.41	28.68	32.6	38.34	45.14	53.96	64.67	75.59	87.97	103.2	119	131.8	158.4	195.4	225
594	8.295	6.462	7.389	17.43	28.42	22.48	13.19	11.91	13.57	10.18	9.084	9.92	10.17	9.864	10.86	10.13	10.99	14.25	17.85	21.14	23.72	25.39	26.62	28.84	32.7	38.44	45.28	54.29	65.17	76.36	89.14	105	121.5	134.9	162.4	200.9	230.5
595	8.52	6.49	7.449	17.61	28.57	22.66	13.35	12.1	13.81	10.3	9.165	10.01	10.29	9.949	11	10.25	11.08	14.36	18.04	21.39	23.96	25.61	26.76	28.94	32.72	38.45	45.33	54.44	65.45	76.8	89.99	106.2	123.3	137	165.2	204.8	234.7
596	8.745	6.45	7.496	17.66	28.61	22.77	13.45	12.2	14.01	10.36	9.209	10.06	10.34	10.02	11.12	10.32	11.13	14.43	18.21	21.55	24.11	25.78	26.85	28.93	32.65	38.37	45.25	54.42	65.54	77	90.42	107	124.3	138.4	167	207.3	237.5
597	8.847	6.436	7.484	17.68	28.63	22.82	13.46	12.22	14.15	10.36	9.218	10.04	10.34	10.03	11.16	10.35	11.15	14.51	18.31	21.65	24.22	25.88	26.85	28.84	32.52	38.2	45.07	54.26	65.38	76.89	90.45	107.2	124.6	138.9	167.7	208.4	238.8
598	8.942	6.486	7.513	17.69	28.53	22.77	13.38	12.15	14.22	10.29	9.168	9.97	10.3	10.03	11.16	10.35	11.18	14.56	18.36	21.69	24.3	25.88	26.77	28.67	32.32	37.96	44.81	53.95	65	76.5	90.05	106.9	124.3	138.7	167.4	208.2	238.6
599	8.921	6.506	7.54	17.63	28.28	22.63	13.33	12.08	14.27	10.21	9.064	9.853	10.2	9.965	11.12	10.34	11.19	14.58	18.36	21.69	24.31	25.81	26.65	28.43	32.07	37.65	44.43	53.5	64.4	75.77	89.26	106	123.3	137.7	166.2	206.5	236.8
600	8.83	6.438	7.48	17.47	27.87	22.39	13.28	12.04	14.31	10.11	8.938	9.702	10.06	9.869	11.01	10.29	11.18	14.57	18.33	21.65	24.25	25.71	26.47	28.16	31.75	37.22	43.92	52.86	63.64	74.83	88.12	104.6	121.9	136	164.1	203.7	233.5
601	8.617	6.357	7.381	17.23	27.37	22.15	13.22	11.95	14.35	10	8.802	9.531	9.897	9.725	10.85	10.2	11.14	14.51	18.22	21.56	24.12	25.52	26.24	27.85	31.34	36.71	43.3	52.04	62.7	73.63	86.72	102.8	119.8	133.7	161.1	199.7	228.9
602	8.443	6.317	7.156	16.87	26.85	21.82	13.15	11.85	14.34	9.857	8.621	9.325	9.697	9.526	10.67	10.09	11.04	14.38	18.1	21.41	23.93	25.27	26	27.48	30.86	36.09	42.58	51.08	61.56	72.2	84.96	100.6	117.1	130.6	157.2	194.6	223
603	8.243	6.293	6.889	16.51	26.3	21.39	13.04	11.7	14.29	9.672	8.406	9.085	9.445	9.287	10.39	9.933	10.91	14.22	17.95	21.24	23.68	24.98	25.68	27.07	30.3	35.39	41.75	50.01	60.25	70.54	82.95	98.01	114	127	152.5	188.6	215.8
604	8.051	6.146	6.692	16.13	25.63	20.91	12.85	11.52	14.14	9.466	8.157	8.812	9.167	9.054	10.12	9.744	10.79	14.05	17.75	20.98	23.39	24.64	25.28	26.58	29.72	34.68	40.88	48.86	58.8	68.77	80.68	95.14	110.5	123	147.3	181.9	208
605	7.892	6.003	6.521	15.73	24.94	20.38	12.66	11.34	13.94	9.25	7.892	8.518	8.866	8.779	9.861	9.545	10.66	13.88	17.51	20.69	23.06	24.27	24.85	26.04	29.13	33.95	39.97	47.66	57.28	66.92	78.28	92.16	106.9	118.7	142	174.8	199.8
606	7.685	5.777	6.341	15.27	24.2	19.88	12.44	11.18	13.71	9.009	7.64	8.209	8.573	8.514	9.609	9.336	10.49	13.69	17.27	20.37	22.69	23.9	24.38	25.48	28.51	33.21	38.98	46.43	55.78	65.06	75.82	89.16	103.1	114.3	136.5	167.8	191.4
607	7.456	5.603	6.216	14.84	23.5	19.42	12.19	11.04	13.43	8.761	7.396	7.915	8.267	8.233	9.335	9.103	10.31	13.47	16.99	20	22.29	23.46	23.87	24.93	27.86	32.43	37.94	45.19	54.24	63.14	73.35	86.09	99.25	109.9	131.1	160.6	182.8
608	7.29	5.553	6.063	14.42	22.81	18.94	11.91	10.88	13.07	8.522	7.126	7.622	7.963	7.939	9.057	8.897	10.09	13.21	16.69	19.62	21.89	22.99	23.37	24.34	27.19	31.58	36.88	43.89	52.67	61.15	70.86	82.99	95.38	105.4	125.5	153.5	174.3
609	7.027	5.489	5.956	13.96	22.07	18.41	11.65	10.65	12.67	8.288	6.872	7.334	7.641	7.665	8.74	8.681	9.89	12.94	16.38	19.22	21.46	22.52	22.83	23.76	26.48	30.68	35.82	42.58	51.05	59.12	68.36	79.83	91.46	101	119.9	146.3	165.7
610	6.804	5.344	5.892	13.5	21.28	17.89	11.45	10.42	12.23	8.06	6.603	7.046	7.351	7.398	8.43	8.459	9.682	12.67	16.05	18.8	20.97	22.04	22.28	23.15	25.75	29.78	34.76	41.29	49.35	57.09	65.88	76.68	87.58	96.58	114.3	139.2	157.4
611	6.76	5.248	5.8	13.03	20.56	17.36	11.22	10.13	11.84	7.845	6.349	6.77	7.075	7.116	8.128	8.245	9.469	12.41	15.7	18.4	20.49	21.51	21.72	22.53	25.01	28.89	33.69	39.99	47.67	55.07	63.43	73.6	83.85	92.26	108.9	132.3	149.5
612	6.755	5.151	5.644	12.59	19.85	16.86	11.02	9.872	11.43	7.651	6.094	6.486	6.806	6.841	7.831	8.011	9.241	12.13	15.34	18	20	20.98	21.16	21.92	24.24	28.02	32.61	38.71	46.02	53.1	60.99	70.61	80.26	88.11	103.8	125.7	141.9
613	6.776	4.994	5.51	12.17	19.21	16.29	10.8	9.699	11.05	7.518	5.848	6.208	6.533	6.569	7.547	7.762	9	11.84	14.96	17.57	19.51	20.43	20.58	21.29	23.47	27.12	31.54	37.44	44.38	51.17	58.62	67.7	76.82	84.11	98.86	119.4	134.5
614	6.663	4.858	5.324	11.76	18.6	15.73	10.55	9.535	10.64	7.446	5.613	5.933	6.264	6.312	7.285	7.508	8.764	11.53	14.56	17.15	19.03	19.88	20	20.65	22.71	26.25	30.53	36.17	42.81	49.27	56.33	64.92	73.55	80.31	94.1	113.4	127.7
615	6.423	4.71	5.149	11.31	17.92	15.2	10.32	9.375	10.25	7.439	5.41	5.677	5.991	6.061	7.023	7.264	8.533	11.24	14.17	16.69	18.52	19.36	19.42	20.02	21.99	25.39	29.54	34.93	41.33	47.43	54.12	62.25	70.34	76.69	89.53	107.7	121.2
616	6.221	4.575	5.007	10.87	17.22	14.79	10.13	9.206	9.867	7.493	5.188	5.436	5.721	5.822	6.763	7.036	8.3	10.94	13.8	16.24	18	18.84	18.86	19.39	21.29	24.55	28.56	33.73	39.89	45.62	52.07	59.7	67.24	73.24	85.17	102.3	114.9
617	6.078	4.473	4.872	10.51	16.58	14.44	9.912	9.003	9.552	7.628	4.973	5.216	5.477	5.6	6.506	6.828	8.05	10.65	13.44	15.82	17.53	18.32	18.29	18.79	20.61	23.73	27.58	32.54	38.48	43.89	50.08	57.26	64.27	69.92	81.1	97.18	109.1
618	5.999	4.408	4.753	10.21	16.01	14.11	9.698	8.822	9.263	7.851	4.755	4.993	5.257	5.397	6.253	6.617	7.82	10.35	13.06	15.38	17.04	17.79	17.72	18.19	19.91	22.92	26.62	31.34	37.08	42.25	48.11	54.81	61.41	66.73	77.23	92.24	103.4
619	5.997	4.297	4.701	9.862	15.52	13.75	9.513	8.657	9.01	8.133	4.554	4.775	5.038	5.188	6.021	6.414	7.596	10.05	12.68	14.95	16.54	17.23	17.16	17.59	19.23	22.11	25.67	30.16	35.65	40.65	46.15	52.4	58.63	63.6	73.47	87.42	97.88
620	5.914	4.174	4.598	9.57	15.05	13.35	9.359	8.512	8.758	8.433	4.381	4.564	4.824	4.985	5.777	6.2	7.388	9.735	12.29	14.5	16.04	16.69	16.61	16.99	18.54	21.32	24.72	29.04	34.21	39.06	44.2	50.05	55.95	60.51	69.8	82.76	92.58
621	5.81	4.054	4.491	9.288	14.55	12.92	9.233	8.405	8.548	8.78	4.195	4.372	4.618	4.768	5.543	5.982	7.179	9.427	11.89	14.02	15.53	16.13	16.07	16.4	17.9	20.53	23.79	27.91	32.84	37.45	42.26	47.74	53.34	57.52	66.21	78.33	87.47
622	5.687	4.005	4.401	8.978	14.03	12.6	9.103	8.301	8.343	9.133	4.021	4.186	4.393	4.558	5.316	5.749	6.938	9.108	11.51	13.55	15	15.57	15.53	15.8	17.27	19.74	22.87	26.77	31.47	35.81	40.39	45.49	50.8	54.61	62.69	74.01	82.51
623	5.528	3.986	4.29	8.762	13.52	12.33	8.978	8.164	8.158	9.423	3.862	3.992	4.186	4.362	5.091	5.529	6.68	8.785	11.14	13.08	14.48	15.03	15	15.2	16.62	18.98	21.96	25.69	30.16	34.23	38.56	43.37	48.31	51.79	59.33	69.88	77.76
624	5.473	4.055	4.157	8.507	13.05	12.04	8.807	8.037	8.017	9.666	3.699	3.787	4.002	4.182	4.873	5.315	6.427	8.477	10.78	12.62	13.96	14.47	14.44	14.61	15.95	18.22	21.06	24.61	28.89	32.76	36.81	41.27	45.87	49.11	56.08	65.97	73.18
625	5.488	4.083	4.088	8.234	12.61	11.76	8.667	7.939	7.899	9.775	3.548	3.591	3.814	3.983	4.671	5.114	6.184	8.189	10.39	12.17	13.45	13.94	13.88	14.03	15.3	17.49	20.2	23.59	27.65	31.35	35.15	39.26	43.55	46.49	52.97	62.19	68.8
626	5.489	4.092	4.029	8.052	12.22	11.48	8.567	7.884	7.791	9.731	3.405	3.401	3.633	3.793	4.444	4.925	5.962	7.894	10.01	11.74	12.96	13.44	13.32	13.51	14.65	16.77	19.35	22.62	26.46	30	33.53	37.37	41.34	44.01	50.07	58.63	64.67
627	5.344	4.081	3.989	7.902	11.88	11.15	8.485	7.877	7.72	9.521	3.251	3.232	3.467	3.607	4.236	4.735	5.752	7.598	9.622	11.31	12.48	12.93	12.79	13	14.04	16.08	18.54	21.67	25.32	28.66	31.96	35.56	39.24	41.67	47.28	55.27	60.73
628	5.161	4.105	3.982	7.773	11.56	10.87	8.444	7.932	7.622	9.116	3.134	3.084	3.29	3.438	4.034	4.535	5.53	7.305	9.239	10.89	11.99	12.42	12.26	12.48	13.45	15.4	17.76	20.72	24.17	27.35	30.42	33.82	37.17	39.4	44.6	51.98	57.04
629	5.047	4.069	4.019	7.781	11.3	10.63	8.431	7.961	7.554	8.595	3.042	2.941	3.123	3.273	3.843	4.339	5.324	7.018	8.878	10.49	11.51	11.93	11.79	11.96	12.88	14.76	17	19.84	23.09	26.09	28.96	32.18	35.2	37.28	42.1	48.9	53.61
630	5.025	4.049	4.091	7.734	11.06	10.42	8.395	8.003	7.536	8.022	2.967	2.808	2.964	3.114	3.673	4.153	5.129	6.752	8.535	10.08	11.06	11.46	11.33	11.44	12.31	14.12	16.28	18.97	22.05	24.89	27.57	30.6	33.35	35.34	39.73	46.05	50.42
631	5.092	4.051	4.175	7.712	10.91	10.28	8.378	8.061	7.544	7.428	2.945	2.677	2.821	2.962	3.527	3.993	4.937	6.502	8.21	9.673	10.62	11	10.85	10.94	11.79	13.5	15.57	18.14	21.06	23.71	26.24	29.05	31.63	33.48	37.53	43.36	47.43
632	5.115	4.096	4.275	7.786	10.83	10.23	8.434	8.14	7.587	6.859	3.001	2.549	2.694	2.824	3.379	3.847	4.742	6.257	7.903	9.283	10.21	10.57	10.4	10.47	11.31	12.91	14.87	17.32	20.12	22.61	25	27.59	30.04	31.74	35.52	40.92	44.66
633	5.114	4.184	4.378	7.872	10.74	10.19	8.512	8.252	7.681	6.31	3.152	2.432	2.579	2.697	3.246	3.704	4.556	6.019	7.586	8.899	9.816	10.14	9.967	10.01	10.82	12.34	14.21	16.52	19.24	21.56	23.85	26.23	28.53	30.12	33.6	38.65	42.06
634	5.152	4.367	4.494	7.966	10.7	10.17	8.639	8.423	7.766	5.818	3.433	2.323	2.457	2.58	3.105	3.555	4.375	5.784	7.287	8.54	9.434	9.727	9.555	9.576	10.37	11.8	13.59	15.77	18.38	20.59	22.75	24.97	27.1	28.57	31.83	36.51	39.69
635	5.32	4.553	4.678	8.191	10.72	10.16	8.843	8.623	7.895	5.417	3.855	2.219	2.333	2.461	2.963	3.391	4.197	5.551	6.998	8.212	9.052	9.328	9.167	9.164	9.916	11.31	13.01	15.06	17.55	19.65	21.69	23.81	25.77	27.13	30.18	34.54	37.51
636	5.385	4.677	4.864	8.415	10.75	10.24	9.04	8.885	8.071	5.114	4.402	2.113	2.215	2.338	2.833	3.231	4.028	5.322	6.706	7.877	8.676	8.931	8.775	8.757	9.473	10.82	12.45	14.4	16.75	18.76	20.67	22.67	24.52	25.79	28.61	32.67	35.5
637	5.65	4.851	5.009	8.658	10.86	10.37	9.254	9.153	8.272	4.912	5.077	2.011	2.11	2.227	2.703	3.089	3.864	5.09	6.432	7.543	8.306	8.545	8.395	8.387	9.057	10.35	11.88	13.76	15.99	17.89	19.69	21.57	23.33	24.52	27.16	30.93	33.62
638	5.979	5.067	5.167	8.924	11	10.51	9.485	9.465	8.51	4.79	5.862	1.923	2.012	2.128	2.581	2.963	3.7	4.87	6.17	7.22	7.96	8.183	8.033	8.031	8.67	9.877	11.34	13.13	15.23	17.07	18.8	20.52	22.24	23.31	25.81	29.36	31.87
639	6.421	5.288	5.46	9.238	11.15	10.7	9.766	9.798	8.755	4.753	6.685	1.844	1.919	2.034	2.466	2.845	3.546	4.661	5.902	6.906	7.616	7.839	7.69	7.674	8.283	9.407	10.82	12.51	14.53	16.3	17.97	19.55	21.2	22.21	24.54	27.89	30.24
640	6.799	5.544	5.82	9.586	11.32	10.9	10.07	10.17	9.007	4.798	7.536	1.768	1.833	1.934	2.355	2.731	3.398	4.464	5.647	6.606	7.284	7.511	7.359	7.327	7.915	8.961	10.33	11.91	13.86	15.57	17.16	18.66	20.22	21.17	23.36	26.52	28.73
641	7.132	5.776	6.241	10.03	11.54	11.14	10.47	10.58	9.31	4.881	8.374	1.697	1.752	1.851	2.252	2.619	3.247	4.264	5.404	6.325	6.956	7.187	7.036	7.01	7.557	8.552	9.851	11.35	13.23	14.86	16.35	17.81	19.28	20.16	22.25	25.26	27.3
642	7.166	5.948	6.638	10.51	11.82	11.45	10.95	11.07	9.645	5.034	9.128	1.614	1.677	1.768	2.158	2.507	3.103	4.081	5.166	6.054	6.637	6.851	6.716	6.705	7.209	8.164	9.382	10.83	12.65	14.16	15.59	17	18.37	19.2	21.21	24.08	25.95
643	7.145	6.234	7.035	10.99	12.15	11.8	11.42	11.55	10.02	5.214	9.732	1.54	1.605	1.696	2.061	2.387	2.973	3.91	4.939	5.801	6.333	6.539	6.412	6.423	6.881	7.792	8.936	10.34	12.08	13.49	14.86	16.2	17.49	18.28	20.23	22.97	24.71
644	7.153	6.657	7.375	11.52	12.54	12.16	11.84	12.03	10.49	5.406	10.15	1.47	1.527	1.63	1.969	2.276	2.847	3.758	4.73	5.546	6.051	6.245	6.115	6.138	6.555	7.431	8.524	9.875	11.52	12.87	14.18	15.47	16.67	17.42	19.32	21.92	23.59
645	7.252	7.083	7.815	12.24	12.97	12.55	12.33	12.53	10.94	5.61	10.27	1.415	1.457	1.564	1.879	2.181	2.73	3.606	4.532	5.302	5.789	5.961	5.837	5.846	6.241	7.08	8.121	9.409	10.98	12.28	13.53	14.78	15.9	16.61	18.42	20.91	22.55
646	7.436	7.499	8.26	12.94	13.44	12.98	12.85	13.05	11.43	5.827	10.14	1.367	1.398	1.493	1.79	2.098	2.613	3.46	4.329	5.055	5.532	5.698	5.57	5.553	5.939	6.747	7.743	8.979	10.44	11.7	12.88	14.09	15.17	15.86	17.57	19.95	21.54
647	7.662	7.872	8.653	13.69	13.99	13.41	13.45	13.59	11.94	6.077	9.771	1.329	1.341	1.432	1.71	2.015	2.491	3.303	4.124	4.814	5.296	5.443	5.307	5.279	5.651	6.431	7.371	8.564	9.931	11.15	12.25	13.42	14.46	15.14	16.73	19.03	20.56
648	7.908	8.253	9.106	14.45	14.55	13.88	14.09	14.23	12.44	6.367	9.192	1.297	1.275	1.369	1.633	1.926	2.372	3.151	3.931	4.596	5.071	5.204	5.061	5.025	5.377	6.125	7.012	8.166	9.464	10.61	11.66	12.78	13.79	14.44	15.94	18.16	19.62
649	8.194	8.662	9.625	15.16	15.07	14.38	14.65	14.85	12.89	6.66	8.446	1.276	1.213	1.307	1.569	1.829	2.266	2.994	3.748	4.397	4.841	4.979	4.829	4.784	5.125	5.826	6.678	7.793	9.024	10.11	11.11	12.16	13.17	13.77	15.19	17.33	18.73
650	8.618	9.132	10.14	15.94	15.63	14.89	15.24	15.49	13.39	6.927	7.604	1.279	1.148	1.247	1.507	1.739	2.168	2.851	3.58	4.196	4.621	4.762	4.606	4.558	4.879	5.55	6.368	7.425	8.618	9.659	10.61	11.6	12.56	13.14	14.51	16.54	17.92
651	9.036	9.661	10.75	16.85	16.2	15.38	15.83	16.17	13.89	7.179	6.697	1.339	1.092	1.192	1.447	1.659	2.071	2.712	3.425	4.006	4.409	4.543	4.396	4.343	4.647	5.288	6.062	7.062	8.221	9.22	10.12	11.07	11.98	12.53	13.85	15.79	17.12
652	9.518	10.25	11.36	17.66	16.78	15.91	16.47	16.83	14.44	7.46	5.794	1.464	1.042	1.136	1.378	1.585	1.974	2.584	3.254	3.82	4.2	4.326	4.184	4.13	4.426	5.028	5.775	6.722	7.828	8.784	9.627	10.55	11.42	11.96	13.23	15.07	16.3
653	10.04	10.78	11.94	18.4	17.44	16.42	17.15	17.46	15.03	7.768	4.972	1.668	0.997	1.084	1.311	1.513	1.879	2.469	3.089	3.641	4.003	4.109	3.971	3.926	4.213	4.784	5.485	6.385	7.448	8.36	9.15	10.06	10.85	11.41	12.61	14.35	15.52
654	10.42	11.31	12.58	19.15	18.15	16.94	17.8	18.11	15.65	8.081	4.248	1.974	0.947	1.037	1.238	1.435	1.78	2.358	2.955	3.477	3.817	3.906	3.773	3.73	4.016	4.544	5.217	6.065	7.09	7.951	8.688	9.581	10.33	10.86	12.01	13.66	14.76
655	10.69	11.65	13.23	19.92	18.79	17.46	18.35	18.72	16.19	8.385	3.66	2.378	0.904	0.989	1.172	1.367	1.693	2.25	2.832	3.317	3.636	3.712	3.591	3.552	3.826	4.314	4.966	5.772	6.755	7.557	8.285	9.118	9.863	10.34	11.44	13.01	14.03
656	11	12.04	13.84	20.75	19.46	18	18.91	19.34	16.75	8.671	3.211	2.871	0.866	0.952	1.109	1.307	1.616	2.141	2.72	3.166	3.468	3.535	3.421	3.391	3.644	4.107	4.728	5.503	6.435	7.185	7.89	8.682	9.408	9.844	10.91	12.38	13.36
657	11.24	12.53	14.45	21.66	20.07	18.57	19.49	19.99	17.27	8.966	2.894	3.456	0.832	0.917	1.051	1.253	1.545	2.039	2.603	3.012	3.303	3.363	3.266	3.233	3.466	3.913	4.5	5.242	6.121	6.819	7.508	8.261	8.96	9.367	10.37	11.76	12.68
658	11.59	13.08	15.03	22.5	20.65	19.19	20.14	20.65	17.8	9.295	2.671	4.125	0.796	0.874	1.003	1.198	1.472	1.94	2.467	2.855	3.146	3.199	3.119	3.072	3.29	3.707	4.273	4.976	5.808	6.472	7.132	7.847	8.518	8.9	9.826	11.15	12.02
659	12.11	13.63	15.59	23.27	21.25	19.71	20.84	21.24	18.36	9.611	2.544	4.838	0.761	0.827	0.967	1.143	1.4	1.845	2.326	2.705	2.995	3.036	2.973	2.913	3.111	3.513	4.047	4.714	5.507	6.158	6.766	7.438	8.074	8.435	9.295	10.54	11.39
660	12.49	14.17	16.21	24.14	21.87	20.2	21.47	21.84	18.89	9.901	2.482	5.558	0.724	0.783	0.932	1.085	1.317	1.757	2.193	2.567	2.85	2.881	2.834	2.757	2.949	3.321	3.834	4.46	5.226	5.854	6.416	7.044	7.635	7.985	8.784	9.962	10.78
661	12.82	14.56	16.97	25.12	22.47	20.66	22.03	22.41	19.36	10.15	2.473	6.201	0.696	0.736	0.899	1.034	1.248	1.673	2.074	2.44	2.705	2.738	2.694	2.617	2.791	3.144	3.637	4.224	4.965	5.559	6.099	6.665	7.21	7.563	8.298	9.407	10.18
662	13.13	14.89	17.62	26	23.09	21.18	22.54	22.98	19.85	10.39	2.49	6.729	0.669	0.699	0.861	0.981	1.186	1.586	1.975	2.328	2.569	2.606	2.555	2.488	2.653	2.982	3.452	4.007	4.724	5.267	5.788	6.301	6.809	7.161	7.845	8.882	9.614
663	13.38	15.31	18.23	26.82	23.66	21.71	23.04	23.54	20.31	10.6	2.527	7.092	0.641	0.666	0.818	0.93	1.138	1.509	1.888	2.22	2.437	2.478	2.42	2.364	2.522	2.834	3.279	3.806	4.499	4.99	5.495	5.959	6.44	6.786	7.421	8.4	9.077
664	13.6	15.8	18.75	27.45	24.22	22.18	23.57	24.08	20.76	10.82	2.555	7.28	0.609	0.637	0.775	0.884	1.089	1.443	1.809	2.112	2.315	2.359	2.295	2.251	2.399	2.688	3.113	3.617	4.271	4.733	5.222	5.65	6.097	6.411	7.011	7.946	8.566
665	13.85	16.43	19.11	27.96	24.71	22.56	24.16	24.55	21.17	11.04	2.587	7.291	0.581	0.605	0.733	0.838	1.042	1.378	1.726	2.01	2.205	2.243	2.179	2.14	2.282	2.56	2.959	3.444	4.05	4.497	4.963	5.364	5.788	6.062	6.643	7.506	8.085
666	14.11	16.98	19.52	28.52	25.13	22.94	24.65	24.97	21.52	11.24	2.598	7.094	0.556	0.581	0.693	0.793	0.994	1.317	1.636	1.915	2.099	2.136	2.069	2.023	2.179	2.427	2.819	3.278	3.839	4.265	4.704	5.094	5.489	5.722	6.286	7.081	7.618
667	14.45	17.42	20.05	29.08	25.56	23.27	25.07	25.38	21.83	11.45	2.599	6.701	0.539	0.553	0.659	0.754	0.947	1.252	1.551	1.821	1.982	2.031	1.963	1.909	2.072	2.31	2.687	3.118	3.635	4.043	4.436	4.832	5.191	5.391	5.931	6.659	7.152
668	14.88	17.6	20.47	29.63	25.95	23.65	25.45	25.72	22.17	11.64	2.605	6.171	0.527	0.525	0.63	0.718	0.899	1.185	1.477	1.732	1.877	1.93	1.864	1.803	1.965	2.202	2.555	2.958	3.453	3.829	4.182	4.564	4.911	5.094	5.59	6.272	6.727
669	15.18	17.77	20.93	30.13	26.31	23.96	25.8	26.08	22.49	11.79	2.618	5.529	0.522	0.496	0.601	0.686	0.856	1.124	1.407	1.652	1.779	1.835	1.768	1.709	1.861	2.092	2.42	2.797	3.283	3.631	3.947	4.306	4.634	4.807	5.265	5.908	6.306
670	15.34	17.97	21.34	30.56	26.66	24.19	26.12	26.41	22.77	11.96	2.643	4.81	0.531	0.469	0.57	0.658	0.814	1.067	1.344	1.569	1.69	1.745	1.676	1.628	1.754	1.982	2.286	2.643	3.118	3.445	3.728	4.068	4.358	4.53	4.949	5.561	5.907
671	15.43	18.29	21.65	30.92	26.9	24.41	26.41	26.74	23	12.11	2.668	4.079	0.565	0.447	0.542	0.626	0.777	1.015	1.277	1.488	1.611	1.657	1.595	1.55	1.66	1.877	2.159	2.5	2.952	3.269	3.531	3.839	4.097	4.27	4.652	5.216	5.538
672	15.51	18.7	21.95	31.4	27.14	24.61	26.74	27	23.21	12.24	2.674	3.349	0.632	0.428	0.515	0.592	0.743	0.966	1.208	1.411	1.534	1.572	1.518	1.468	1.573	1.766	2.042	2.363	2.788	3.09	3.334	3.619	3.843	4.017	4.375	4.876	5.196
673	15.49	19.12	22.21	31.83	27.46	24.8	26.98	27.24	23.38	12.37	2.678	2.685	0.735	0.41	0.491	0.56	0.708	0.92	1.145	1.33	1.457	1.488	1.443	1.39	1.489	1.667	1.935	2.241	2.631	2.933	3.151	3.41	3.62	3.778	4.112	4.579	4.878
674	15.52	19.35	22.47	32.21	27.78	24.97	27.15	27.41	23.53	12.47	2.681	2.116	0.886	0.393	0.468	0.533	0.676	0.887	1.091	1.257	1.387	1.406	1.373	1.322	1.409	1.578	1.84	2.129	2.492	2.786	2.992	3.225	3.427	3.569	3.875	4.308	4.59
675	15.54	19.61	22.69	32.39	28.05	25.13	27.3	27.59	23.66	12.52	2.681	1.65	1.087	0.378	0.443	0.507	0.646	0.85	1.041	1.19	1.322	1.342	1.301	1.262	1.344	1.497	1.74	2.015	2.363	2.645	2.847	3.052	3.246	3.372	3.657	4.048	4.305
676	15.71	19.73	22.87	32.51	28.22	25.19	27.35	27.69	23.75	12.57	2.698	1.264	1.352	0.36	0.419	0.484	0.617	0.805	0.994	1.128	1.255	1.282	1.226	1.202	1.278	1.423	1.647	1.914	2.245	2.512	2.696	2.885	3.075	3.18	3.442	3.799	4.034
677	15.97	19.73	23.04	32.63	28.26	25.27	27.36	27.77	23.79	12.57	2.7	0.964	1.672	0.347	0.399	0.462	0.586	0.759	0.94	1.073	1.188	1.224	1.161	1.143	1.216	1.355	1.56	1.82	2.126	2.376	2.546	2.718	2.903	2.991	3.233	3.561	3.777
678	16.26	19.67	23.13	32.91	28.13	25.34	27.42	27.78	23.81	12.55	2.696	0.745	2.028	0.332	0.38	0.441	0.555	0.71	0.886	1.023	1.118	1.165	1.098	1.082	1.152	1.286	1.482	1.731	2.013	2.232	2.399	2.554	2.723	2.807	3.035	3.338	3.531
679	16.34	19.6	23.14	33.11	28.1	25.42	27.39	27.74	23.78	12.53	2.691	0.599	2.399	0.315	0.361	0.422	0.528	0.671	0.837	0.97	1.056	1.101	1.042	1.023	1.09	1.217	1.408	1.647	1.916	2.108	2.265	2.403	2.566	2.636	2.852	3.14	3.304
680	16.21	19.68	23.13	33.13	28.12	25.43	27.32	27.65	23.69	12.56	2.68	0.516	2.76	0.301	0.348	0.406	0.504	0.642	0.794	0.917	1.003	1.036	0.995	0.968	1.031	1.152	1.337	1.566	1.824	1.998	2.15	2.28	2.413	2.484	2.685	2.94	3.096
681	15.97	19.81	23.14	32.96	28.14	25.42	27.24	27.49	23.6	12.58	2.668	0.477	3.103	0.289	0.332	0.392	0.482	0.614	0.752	0.863	0.955	0.978	0.949	0.916	0.978	1.089	1.257	1.479	1.731	1.895	2.044	2.162	2.268	2.346	2.534	2.758	2.897
682	15.84	19.98	23.11	32.81	28.14	25.31	27.15	27.3	23.52	12.57	2.663	0.453	3.382	0.274	0.316	0.377	0.463	0.586	0.712	0.815	0.908	0.922	0.903	0.866	0.927	1.032	1.188	1.399	1.637	1.801	1.934	2.047	2.139	2.212	2.391	2.581	2.713
683	15.74	20.05	23.13	32.69	28.14	25.17	27.07	27.12	23.41	12.51	2.656	0.438	3.574	0.263	0.3	0.365	0.443	0.552	0.672	0.772	0.862	0.875	0.857	0.821	0.882	0.984	1.127	1.323	1.546	1.706	1.829	1.931	2.018	2.079	2.246	2.426	2.548
684	15.9	20.01	23.15	32.63	28.01	25.08	26.96	26.95	23.26	12.44	2.639	0.43	3.662	0.25	0.286	0.353	0.422	0.521	0.639	0.738	0.814	0.834	0.81	0.779	0.834	0.934	1.076	1.253	1.457	1.617	1.73	1.824	1.9	1.958	2.115	2.282	2.385
685	16.09	19.95	23.16	32.56	27.78	24.96	26.84	26.81	23.03	12.36	2.63	0.42	3.648	0.237	0.272	0.336	0.403	0.493	0.608	0.703	0.769	0.794	0.765	0.744	0.794	0.884	1.029	1.189	1.38	1.538	1.632	1.719	1.802	1.844	1.994	2.145	2.239
686	16.2	20.02	23.02	32.36	27.51	24.78	26.71	26.67	22.79	12.3	2.616	0.418	3.527	0.226	0.259	0.319	0.383	0.469	0.583	0.662	0.729	0.755	0.724	0.712	0.757	0.835	0.982	1.127	1.314	1.462	1.546	1.627	1.708	1.746	1.877	2.014	2.109
687	16.17	19.83	22.88	32.1	27.22	24.55	26.51	26.51	22.56	12.21	2.595	0.418	3.34	0.218	0.243	0.305	0.365	0.448	0.555	0.629	0.693	0.717	0.688	0.684	0.721	0.79	0.931	1.068	1.254	1.392	1.465	1.544	1.616	1.661	1.764	1.898	1.986
688	16.07	19.78	22.59	31.85	26.94	24.26	26.19	26.26	22.36	12.1	2.571	0.412	3.071	0.214	0.225	0.29	0.347	0.43	0.528	0.6	0.657	0.677	0.652	0.653	0.683	0.749	0.881	1.014	1.197	1.32	1.389	1.467	1.53	1.577	1.656	1.783	1.868
689	15.87	19.55	22.28	31.53	26.74	23.92	25.84	25.94	22.11	11.99	2.536	0.399	2.749	0.219	0.207	0.281	0.333	0.41	0.502	0.57	0.627	0.641	0.621	0.622	0.649	0.716	0.836	0.96	1.141	1.248	1.32	1.39	1.449	1.492	1.555	1.682	1.762
690	15.74	19.33	22.02	31.25	26.52	23.63	25.49	25.59	21.8	11.86	2.503	0.382	2.388	0.234	0.193	0.271	0.321	0.394	0.478	0.544	0.597	0.612	0.594	0.589	0.614	0.682	0.796	0.908	1.083	1.188	1.255	1.318	1.371	1.411	1.474	1.59	1.655
691	15.49	19.16	21.81	30.97	26.16	23.34	25.17	25.24	21.44	11.69	2.478	0.363	2.017	0.263	0.183	0.257	0.307	0.377	0.453	0.521	0.564	0.584	0.567	0.56	0.586	0.65	0.76	0.864	1.028	1.134	1.194	1.244	1.303	1.33	1.397	1.507	1.555
692	15.35	19.04	21.6	30.53	25.75	23.16	24.86	24.89	21.13	11.54	2.452	0.352	1.647	0.314	0.175	0.245	0.293	0.361	0.433	0.494	0.538	0.553	0.543	0.533	0.556	0.616	0.723	0.821	0.976	1.078	1.135	1.174	1.233	1.256	1.329	1.429	1.471
693	15.17	18.79	21.4	30.04	25.32	22.91	24.54	24.57	20.82	11.33	2.422	0.345	1.309	0.398	0.169	0.235	0.281	0.341	0.413	0.471	0.516	0.524	0.519	0.51	0.529	0.586	0.688	0.785	0.927	1.026	1.08	1.111	1.163	1.187	1.262	1.35	1.395
694	15.08	18.58	21.07	29.6	24.92	22.63	24.12	24.19	20.55	11.17	2.387	0.343	1.008	0.518	0.163	0.228	0.266	0.321	0.394	0.451	0.492	0.493	0.493	0.485	0.502	0.559	0.653	0.752	0.88	0.971	1.027	1.054	1.096	1.124	1.199	1.271	1.32
695	14.91	18.26	20.8	29.16	24.59	22.33	23.7	23.76	20.25	11.03	2.337	0.34	0.759	0.678	0.158	0.225	0.254	0.302	0.378	0.431	0.476	0.465	0.469	0.464	0.478	0.533	0.62	0.716	0.834	0.915	0.976	1	1.038	1.064	1.133	1.2	1.249
696	14.74	17.91	20.53	28.85	24.26	21.96	23.35	23.32	19.93	10.88	2.294	0.338	0.556	0.862	0.156	0.217	0.244	0.286	0.361	0.411	0.457	0.446	0.448	0.445	0.457	0.507	0.59	0.68	0.798	0.872	0.926	0.95	0.99	1.01	1.076	1.135	1.181
697	14.42	17.66	20.27	28.46	23.89	21.57	22.99	22.9	19.58	10.74	2.249	0.337	0.409	1.076	0.156	0.206	0.234	0.272	0.342	0.391	0.435	0.43	0.427	0.426	0.438	0.484	0.565	0.649	0.769	0.836	0.878	0.904	0.95	0.965	1.019	1.073	1.115
698	14.24	17.36	20.07	27.96	23.47	21.28	22.61	22.49	19.23	10.57	2.21	0.336	0.304	1.317	0.157	0.194	0.224	0.261	0.324	0.371	0.414	0.415	0.411	0.41	0.419	0.46	0.541	0.62	0.739	0.803	0.836	0.864	0.911	0.922	0.97	1.017	1.063
699	14.02	17	19.95	27.46	23.01	20.93	22.21	22.12	18.88	10.37	2.177	0.335	0.239	1.574	0.157	0.184	0.215	0.249	0.308	0.352	0.393	0.401	0.395	0.394	0.403	0.442	0.522	0.595	0.711	0.771	0.802	0.829	0.87	0.884	0.924	0.961	1.014
700	14	16.62	19.72	26.92	22.58	20.57	21.74	21.76	18.51	10.19	2.143	0.335	0.198	1.821	0.155	0.176	0.207	0.242	0.295	0.341	0.373	0.387	0.381	0.377	0.387	0.425	0.504	0.57	0.681	0.737	0.773	0.794	0.831	0.847	0.882	0.911	0.97
701	13.95	16.36	19.49	26.41	22.17	20.26	21.29	21.36	18.15	9.996	2.117	0.335	0.176	2.046	0.151	0.172	0.201	0.236	0.283	0.333	0.358	0.374	0.366	0.36	0.374	0.408	0.483	0.546	0.651	0.704	0.746	0.76	0.795	0.803	0.841	0.871	0.928
702	14	16.16	19.18	25.93	21.79	19.91	20.91	20.9	17.78	9.81	2.091	0.337	0.166	2.234	0.146	0.167	0.197	0.231	0.272	0.324	0.346	0.361	0.353	0.345	0.361	0.39	0.462	0.527	0.624	0.675	0.718	0.728	0.765	0.766	0.808	0.837	0.887
703	13.85	16.04	18.87	25.32	21.42	19.53	20.5	20.44	17.43	9.636	2.065	0.335	0.163	2.371	0.141	0.163	0.192	0.227	0.262	0.311	0.336	0.345	0.337	0.331	0.349	0.375	0.444	0.511	0.599	0.649	0.69	0.701	0.731	0.735	0.774	0.806	0.845
704	13.68	15.82	18.52	24.86	21.03	19.14	20.11	19.96	17.06	9.426	2.043	0.328	0.161	2.451	0.139	0.159	0.187	0.222	0.254	0.299	0.325	0.331	0.326	0.319	0.336	0.358	0.428	0.495	0.579	0.624	0.661	0.681	0.698	0.707	0.747	0.779	0.81
705	13.33	15.53	18.19	24.46	20.58	18.7	19.75	19.55	16.75	9.213	2.025	0.32	0.158	2.463	0.138	0.156	0.182	0.216	0.245	0.285	0.316	0.318	0.316	0.309	0.325	0.347	0.418	0.477	0.561	0.604	0.636	0.659	0.668	0.681	0.72	0.749	0.775
706	13.08	15.37	17.84	23.99	20.15	18.31	19.38	19.2	16.42	9	1.988	0.312	0.155	2.399	0.137	0.151	0.177	0.209	0.24	0.278	0.303	0.306	0.307	0.3	0.31	0.338	0.404	0.46	0.541	0.582	0.612	0.635	0.644	0.652	0.693	0.718	0.745
707	12.78	15.22	17.47	23.65	19.83	17.97	19.02	18.88	16.11	8.793	1.951	0.309	0.152	2.271	0.137	0.147	0.172	0.2	0.232	0.27	0.29	0.296	0.295	0.291	0.294	0.328	0.388	0.443	0.522	0.563	0.588	0.609	0.621	0.621	0.666	0.69	0.715
708	12.55	15.08	17.14	23.25	19.43	17.68	18.64	18.51	15.76	8.619	1.915	0.31	0.153	2.09	0.139	0.147	0.166	0.192	0.224	0.26	0.279	0.286	0.282	0.282	0.28	0.316	0.371	0.427	0.501	0.543	0.57	0.583	0.6	0.596	0.638	0.668	0.686
709	12.46	14.86	16.82	22.76	19.02	17.36	18.23	18.1	15.4	8.462	1.891	0.311	0.156	1.872	0.143	0.145	0.162	0.184	0.217	0.249	0.268	0.276	0.272	0.271	0.271	0.304	0.356	0.41	0.484	0.521	0.552	0.562	0.576	0.576	0.612	0.649	0.657
710	12.41	14.53	16.53	22.29	18.66	17.03	17.8	17.68	15.06	8.294	1.878	0.304	0.157	1.631	0.155	0.145	0.156	0.176	0.209	0.238	0.259	0.266	0.263	0.259	0.263	0.29	0.343	0.393	0.473	0.503	0.532	0.545	0.553	0.56	0.592	0.632	0.632
711	12.4	14.16	16.18	21.75	18.27	16.64	17.38	17.26	14.73	8.119	1.864	0.297	0.154	1.378	0.183	0.143	0.153	0.171	0.199	0.225	0.251	0.259	0.254	0.247	0.258	0.279	0.333	0.375	0.46	0.488	0.515	0.527	0.532	0.544	0.568	0.608	0.608
712	12.23	13.87	15.85	21.18	17.93	16.32	17.05	16.85	14.36	7.921	1.836	0.289	0.151	1.13	0.229	0.141	0.15	0.166	0.191	0.214	0.242	0.253	0.245	0.233	0.249	0.268	0.32	0.362	0.444	0.475	0.497	0.505	0.509	0.528	0.541	0.578	0.59
713	11.86	13.64	15.43	20.72	17.75	15.99	16.68	16.51	14.04	7.712	1.793	0.288	0.148	0.901	0.3	0.137	0.145	0.163	0.184	0.204	0.234	0.246	0.235	0.222	0.237	0.257	0.308	0.35	0.425	0.461	0.478	0.485	0.486	0.511	0.513	0.554	0.566
714	11.44	13.45	15.07	20.26	17.38	15.65	16.3	16.17	13.71	7.538	1.75	0.288	0.148	0.696	0.399	0.134	0.139	0.161	0.18	0.196	0.228	0.24	0.227	0.213	0.224	0.246	0.295	0.34	0.404	0.45	0.461	0.464	0.468	0.493	0.485	0.532	0.542
715	11.05	13.28	14.69	19.86	16.93	15.29	15.96	15.81	13.37	7.38	1.709	0.288	0.15	0.53	0.524	0.131	0.133	0.157	0.177	0.192	0.222	0.233	0.22	0.207	0.213	0.238	0.282	0.331	0.388	0.436	0.443	0.448	0.451	0.472	0.466	0.507	0.523
716	10.73	13.06	14.39	19.47	16.51	14.96	15.6	15.44	13.08	7.227	1.676	0.287	0.152	0.398	0.686	0.127	0.126	0.151	0.173	0.189	0.213	0.222	0.214	0.201	0.203	0.231	0.27	0.321	0.376	0.421	0.425	0.43	0.437	0.455	0.455	0.487	0.506
717	10.66	12.84	14.11	19.1	16.1	14.67	15.25	15.05	12.79	7.067	1.648	0.285	0.152	0.293	0.873	0.124	0.122	0.146	0.168	0.183	0.206	0.214	0.205	0.195	0.198	0.225	0.259	0.31	0.367	0.406	0.412	0.412	0.425	0.438	0.444	0.464	0.488
718	10.54	12.66	13.88	18.7	15.73	14.42	14.96	14.62	12.46	6.886	1.633	0.282	0.15	0.218	1.076	0.119	0.12	0.141	0.161	0.179	0.2	0.207	0.197	0.188	0.195	0.217	0.249	0.299	0.359	0.39	0.401	0.394	0.41	0.425	0.431	0.441	0.47
719	10.37	12.44	13.62	18.33	15.42	14.13	14.64	14.22	12.17	6.706	1.624	0.282	0.146	0.168	1.284	0.113	0.12	0.137	0.155	0.175	0.194	0.2	0.19	0.179	0.189	0.207	0.239	0.289	0.347	0.375	0.386	0.381	0.395	0.411	0.418	0.425	0.448
720	10.11	12.16	13.39	17.94	15.09	13.82	14.29	13.9	11.89	6.557	1.61	0.279	0.142	0.141	1.489	0.106	0.12	0.132	0.149	0.169	0.191	0.193	0.183	0.171	0.184	0.196	0.227	0.279	0.33	0.363	0.371	0.366	0.384	0.398	0.402	0.41	0.43
721	9.673	11.89	13.1	17.5	14.73	13.45	13.94	13.59	11.6	6.427	1.587	0.276	0.138	0.125	1.675	0.102	0.117	0.129	0.143	0.164	0.185	0.185	0.175	0.164	0.177	0.187	0.217	0.269	0.315	0.351	0.356	0.353	0.369	0.382	0.387	0.396	0.416
722	9.396	11.59	12.74	16.97	14.41	13.12	13.62	13.28	11.31	6.293	1.56	0.271	0.136	0.117	1.839	0.1	0.114	0.124	0.137	0.158	0.179	0.177	0.168	0.157	0.169	0.178	0.207	0.261	0.302	0.34	0.339	0.34	0.354	0.364	0.371	0.384	0.404
723	9.339	11.36	12.44	16.54	14.08	12.82	13.31	12.98	11.04	6.141	1.523	0.27	0.134	0.113	1.954	0.099	0.111	0.121	0.132	0.152	0.173	0.172	0.162	0.152	0.165	0.172	0.201	0.25	0.29	0.327	0.324	0.327	0.337	0.347	0.354	0.37	0.392
724	9.287	11.2	12.22	16.07	13.74	12.53	12.99	12.64	10.73	5.964	1.489	0.268	0.132	0.113	2.019	0.101	0.109	0.118	0.128	0.147	0.165	0.166	0.157	0.148	0.161	0.165	0.197	0.24	0.279	0.314	0.311	0.315	0.319	0.331	0.339	0.355	0.375
725	9.242	10.94	12.04	15.68	13.4	12.21	12.64	12.32	10.44	5.803	1.46	0.265	0.132	0.111	2.03	0.103	0.107	0.114	0.125	0.142	0.157	0.159	0.153	0.144	0.156	0.161	0.193	0.23	0.266	0.302	0.298	0.303	0.302	0.313	0.324	0.34	0.358
726	9.178	10.65	11.85	15.34	13.12	11.91	12.33	12.02	10.15	5.656	1.431	0.265	0.132	0.111	1.994	0.104	0.103	0.111	0.123	0.136	0.15	0.15	0.147	0.143	0.153	0.158	0.185	0.219	0.254	0.289	0.285	0.291	0.293	0.297	0.311	0.326	0.344
727	9.017	10.39	11.66	15.04	12.82	11.62	12	11.73	9.878	5.521	1.403	0.266	0.131	0.111	1.912	0.104	0.098	0.11	0.12	0.13	0.142	0.139	0.14	0.142	0.149	0.155	0.177	0.208	0.245	0.276	0.273	0.28	0.285	0.282	0.299	0.313	0.329
728	8.986	10.02	11.31	14.72	12.51	11.39	11.71	11.44	9.647	5.387	1.368	0.268	0.131	0.109	1.784	0.105	0.095	0.107	0.117	0.124	0.134	0.131	0.134	0.14	0.145	0.15	0.17	0.198	0.236	0.263	0.26	0.269	0.278	0.267	0.288	0.301	0.316
729	9.021	9.66	11	14.48	12.22	11.18	11.43	11.14	9.427	5.247	1.335	0.271	0.131	0.106	1.613	0.106	0.093	0.105	0.115	0.121	0.127	0.126	0.131	0.138	0.141	0.144	0.165	0.188	0.229	0.249	0.248	0.257	0.269	0.254	0.277	0.291	0.306
730	8.933	9.416	10.79	14.12	11.92	10.95	11.18	10.81	9.216	5.105	1.306	0.272	0.132	0.102	1.413	0.118	0.091	0.102	0.113	0.118	0.121	0.12	0.129	0.135	0.135	0.138	0.163	0.181	0.221	0.235	0.233	0.249	0.254	0.241	0.268	0.283	0.295
731	8.84	9.249	10.59	13.72	11.6	10.69	10.93	10.52	8.976	4.983	1.274	0.27	0.134	0.097	1.198	0.143	0.089	0.097	0.109	0.115	0.115	0.115	0.126	0.13	0.128	0.133	0.16	0.177	0.215	0.224	0.222	0.24	0.235	0.23	0.257	0.277	0.284
732	8.767	9.215	10.42	13.34	11.26	10.45	10.67	10.24	8.702	4.861	1.243	0.27	0.135	0.095	0.989	0.183	0.087	0.094	0.105	0.112	0.111	0.11	0.122	0.125	0.122	0.129	0.156	0.174	0.207	0.215	0.214	0.232	0.22	0.222	0.248	0.271	0.275
733	8.573	9.174	10.23	12.95	10.99	10.2	10.38	10	8.423	4.72	1.211	0.271	0.135	0.095	0.793	0.238	0.086	0.091	0.101	0.108	0.105	0.104	0.116	0.121	0.117	0.124	0.148	0.169	0.2	0.207	0.21	0.222	0.209	0.217	0.24	0.262	0.262
734	8.432	9.033	9.887	12.62	10.68	9.951	10.13	9.756	8.181	4.595	1.173	0.275	0.135	0.096	0.62	0.31	0.086	0.087	0.098	0.105	0.1	0.101	0.112	0.117	0.115	0.119	0.142	0.163	0.191	0.2	0.206	0.211	0.203	0.212	0.232	0.251	0.251
735	8.273	8.839	9.6	12.44	10.48	9.697	9.858	9.518	7.944	4.473	1.141	0.278	0.135	0.096	0.477	0.399	0.085	0.085	0.095	0.102	0.094	0.099	0.109	0.113	0.114	0.113	0.136	0.155	0.184	0.194	0.202	0.2	0.199	0.208	0.223	0.241	0.242
736	8.015	8.657	9.372	12.19	10.29	9.419	9.632	9.274	7.729	4.363	1.119	0.28	0.136	0.097	0.359	0.51	0.084	0.084	0.093	0.099	0.089	0.097	0.106	0.11	0.111	0.109	0.132	0.146	0.176	0.186	0.194	0.193	0.194	0.204	0.213	0.231	0.232
737	7.67	8.487	9.157	11.95	10.07	9.145	9.415	9.042	7.534	4.276	1.097	0.281	0.137	0.095	0.267	0.641	0.083	0.084	0.09	0.097	0.087	0.097	0.103	0.107	0.108	0.107	0.128	0.14	0.171	0.181	0.187	0.187	0.19	0.201	0.205	0.223	0.223
738	7.391	8.354	9.008	11.64	9.811	8.903	9.183	8.815	7.355	4.179	1.075	0.282	0.137	0.094	0.201	0.784	0.081	0.084	0.086	0.096	0.086	0.098	0.1	0.103	0.106	0.104	0.124	0.134	0.166	0.174	0.18	0.182	0.187	0.195	0.198	0.216	0.213
739	7.062	8.191	8.805	11.26	9.633	8.682	8.952	8.575	7.168	4.067	1.053	0.282	0.138	0.094	0.155	0.932	0.079	0.083	0.08	0.092	0.086	0.097	0.097	0.099	0.104	0.101	0.118	0.128	0.162	0.169	0.173	0.177	0.181	0.187	0.192	0.207	0.203
740	6.879	8.065	8.575	10.84	9.388	8.502	8.73	8.304	7.004	3.961	1.032	0.284	0.139	0.096	0.127	1.08	0.077	0.08	0.073	0.088	0.085	0.097	0.094	0.096	0.1	0.098	0.112	0.124	0.16	0.164	0.165	0.171	0.173	0.178	0.187	0.199	0.194
741	6.705	7.922	8.428	10.53	9.164	8.31	8.498	8.057	6.818	3.848	1.004	0.288	0.14	0.095	0.115	1.215	0.077	0.079	0.067	0.084	0.084	0.094	0.092	0.092	0.097	0.094	0.108	0.12	0.155	0.162	0.16	0.164	0.163	0.169	0.183	0.192	0.186
742	6.609	7.751	8.251	10.22	8.969	8.116	8.243	7.84	6.628	3.742	0.981	0.292	0.14	0.097	0.109	1.34	0.076	0.079	0.063	0.081	0.083	0.091	0.09	0.089	0.092	0.091	0.105	0.118	0.148	0.16	0.156	0.155	0.155	0.163	0.177	0.186	0.181
743	6.548	7.599	8.035	9.996	8.764	7.92	8.011	7.637	6.464	3.641	0.961	0.298	0.142	0.096	0.108	1.44	0.074	0.078	0.063	0.079	0.083	0.089	0.087	0.087	0.088	0.088	0.103	0.116	0.143	0.155	0.153	0.147	0.147	0.159	0.172	0.181	0.177
744	6.604	7.482	7.85	9.732	8.523	7.691	7.768	7.442	6.29	3.539	0.943	0.301	0.142	0.096	0.108	1.491	0.072	0.076	0.065	0.078	0.083	0.087	0.083	0.083	0.085	0.086	0.103	0.115	0.138	0.149	0.151	0.144	0.142	0.156	0.164	0.175	0.174
745	6.645	7.36	7.653	9.519	8.326	7.468	7.541	7.259	6.091	3.459	0.927	0.301	0.143	0.096	0.108	1.502	0.069	0.072	0.067	0.076	0.082	0.085	0.079	0.08	0.082	0.083	0.101	0.112	0.134	0.142	0.147	0.141	0.138	0.151	0.156	0.169	0.172
746	6.817	7.257	7.406	9.251	8.086	7.303	7.334	7.034	5.908	3.378	0.913	0.3	0.143	0.098	0.107	1.478	0.067	0.067	0.069	0.074	0.08	0.084	0.076	0.078	0.078	0.082	0.1	0.108	0.132	0.137	0.143	0.139	0.133	0.146	0.147	0.164	0.167
747	6.83	7.07	7.147	9.041	7.803	7.12	7.113	6.803	5.743	3.299	0.889	0.3	0.143	0.098	0.105	1.415	0.066	0.064	0.07	0.073	0.078	0.083	0.073	0.078	0.073	0.079	0.099	0.104	0.127	0.132	0.139	0.136	0.13	0.14	0.142	0.16	0.162
748	6.8	6.806	6.903	8.789	7.541	6.966	6.894	6.6	5.591	3.209	0.86	0.3	0.143	0.1	0.106	1.332	0.068	0.063	0.07	0.072	0.074	0.082	0.072	0.078	0.07	0.076	0.098	0.1	0.124	0.128	0.135	0.133	0.129	0.133	0.137	0.156	0.155
749	6.765	6.507	6.717	8.583	7.288	6.805	6.74	6.382	5.44	3.12	0.839	0.297	0.142	0.103	0.106	1.216	0.074	0.064	0.07	0.071	0.073	0.082	0.068	0.078	0.068	0.074	0.096	0.098	0.12	0.123	0.131	0.131	0.125	0.129	0.134	0.153	0.151
750	6.637	6.252	6.607	8.349	7.067	6.627	6.566	6.188	5.28	3.029	0.823	0.295	0.141	0.107	0.107	1.071	0.085	0.065	0.068	0.067	0.071	0.081	0.065	0.077	0.069	0.071	0.093	0.096	0.118	0.12	0.129	0.13	0.12	0.127	0.132	0.147	0.148
751	6.495	6.179	6.487	8.126	6.896	6.434	6.404	6.043	5.101	2.95	0.813	0.293	0.14	0.111	0.107	0.917	0.102	0.065	0.067	0.063	0.07	0.079	0.064	0.076	0.069	0.068	0.089	0.094	0.114	0.118	0.123	0.126	0.114	0.127	0.131	0.14	0.145
752	6.571	6.171	6.36	7.878	6.713	6.276	6.258	5.885	4.94	2.862	0.802	0.292	0.137	0.114	0.108	0.768	0.126	0.064	0.066	0.058	0.068	0.078	0.064	0.074	0.068	0.065	0.084	0.091	0.109	0.114	0.12	0.12	0.11	0.127	0.128	0.134	0.141
753	6.589	6.129	6.187	7.66	6.545	6.091	6.081	5.722	4.808	2.786	0.784	0.29	0.135	0.115	0.108	0.63	0.159	0.06	0.065	0.053	0.066	0.075	0.064	0.073	0.066	0.062	0.079	0.088	0.104	0.111	0.115	0.113	0.106	0.126	0.126	0.13	0.136
754	6.564	6.067	6.016	7.399	6.419	5.93	5.915	5.564	4.696	2.706	0.768	0.289	0.138	0.116	0.111	0.51	0.211	0.056	0.065	0.048	0.065	0.073	0.065	0.073	0.063	0.06	0.073	0.085	0.101	0.108	0.11	0.106	0.103	0.121	0.123	0.126	0.132
755	6.454	5.939	5.927	7.243	6.31	5.78	5.777	5.394	4.587	2.633	0.762	0.285	0.139	0.116	0.111	0.404	0.277	0.053	0.064	0.044	0.066	0.071	0.064	0.072	0.06	0.057	0.069	0.084	0.1	0.106	0.105	0.101	0.101	0.119	0.119	0.124	0.129
756	6.116	5.792	5.831	7.118	6.187	5.655	5.618	5.228	4.462	2.567	0.755	0.285	0.137	0.117	0.112	0.316	0.362	0.051	0.062	0.043	0.066	0.071	0.063	0.071	0.059	0.055	0.067	0.084	0.098	0.104	0.101	0.098	0.099	0.116	0.113	0.121	0.126
757	5.711	5.782	5.638	6.982	6.056	5.518	5.471	5.094	4.326	2.496	0.745	0.282	0.128	0.117	0.114	0.245	0.464	0.052	0.06	0.044	0.066	0.071	0.063	0.069	0.059	0.053	0.067	0.084	0.095	0.102	0.096	0.097	0.096	0.114	0.107	0.119	0.124
758	5.448	5.672	5.448	6.818	5.838	5.391	5.317	4.954	4.176	2.428	0.729	0.277	0.12	0.117	0.116	0.191	0.574	0.053	0.06	0.046	0.066	0.07	0.063	0.066	0.059	0.053	0.068	0.084	0.092	0.1	0.093	0.095	0.093	0.112	0.104	0.117	0.119
759	5.328	5.498	5.263	6.63	5.638	5.222	5.145	4.804	4.034	2.364	0.71	0.268	0.113	0.115	0.117	0.154	0.686	0.053	0.06	0.048	0.065	0.068	0.063	0.064	0.057	0.053	0.068	0.082	0.09	0.099	0.09	0.096	0.092	0.111	0.103	0.116	0.115
760	5.292	5.353	5.127	6.435	5.469	5.074	4.99	4.669	3.919	2.305	0.696	0.26	0.117	0.112	0.117	0.13	0.8	0.053	0.06	0.049	0.063	0.065	0.061	0.062	0.055	0.053	0.068	0.08	0.09	0.097	0.089	0.097	0.089	0.108	0.102	0.113	0.113
761	5.293	5.198	5.109	6.251	5.329	4.903	4.827	4.528	3.81	2.246	0.685	0.255	0.128	0.111	0.116	0.117	0.908	0.052	0.058	0.05	0.062	0.064	0.059	0.062	0.054	0.053	0.067	0.079	0.089	0.095	0.089	0.097	0.089	0.106	0.102	0.108	0.11
762	5.304	5.086	5.08	6.114	5.172	4.766	4.665	4.379	3.698	2.188	0.676	0.251	0.139	0.111	0.115	0.111	1.005	0.052	0.054	0.053	0.061	0.062	0.057	0.062	0.055	0.053	0.066	0.078	0.088	0.09	0.088	0.097	0.089	0.105	0.101	0.105	0.106
763	5.275	5.015	4.992	5.953	5.062	4.642	4.538	4.235	3.583	2.123	0.666	0.248	0.147	0.11	0.114	0.107	1.084	0.051	0.048	0.054	0.06	0.06	0.056	0.061	0.057	0.053	0.065	0.078	0.085	0.086	0.089	0.096	0.089	0.103	0.099	0.103	0.105
764	5.203	4.866	4.858	5.785	4.913	4.523	4.416	4.089	3.459	2.063	0.655	0.242	0.153	0.113	0.113	0.106	1.14	0.049	0.045	0.055	0.059	0.058	0.054	0.061	0.058	0.054	0.062	0.078	0.083	0.083	0.088	0.094	0.092	0.102	0.098	0.103	0.103
765	5.187	4.752	4.716	5.624	4.719	4.391	4.278	3.964	3.354	2.001	0.643	0.235	0.155	0.117	0.11	0.106	1.164	0.047	0.044	0.055	0.058	0.057	0.053	0.06	0.058	0.055	0.061	0.076	0.081	0.081	0.088	0.092	0.096	0.101	0.097	0.103	0.103
766	5.047	4.696	4.609	5.49	4.546	4.243	4.156	3.865	3.253	1.952	0.625	0.229	0.158	0.117	0.108	0.107	1.157	0.047	0.045	0.053	0.058	0.057	0.052	0.059	0.056	0.055	0.06	0.073	0.08	0.08	0.087	0.091	0.095	0.099	0.097	0.101	0.102
767	4.924	4.63	4.534	5.315	4.417	4.064	4.029	3.756	3.168	1.906	0.61	0.228	0.163	0.118	0.105	0.107	1.121	0.048	0.046	0.051	0.058	0.059	0.051	0.059	0.055	0.054	0.059	0.071	0.08	0.08	0.086	0.089	0.093	0.097	0.097	0.1	0.1
768	4.914	4.591	4.458	5.171	4.267	3.921	3.904	3.661	3.091	1.854	0.601	0.227	0.169	0.117	0.102	0.106	1.055	0.051	0.048	0.048	0.057	0.059	0.051	0.059	0.054	0.054	0.058	0.07	0.081	0.08	0.085	0.087	0.089	0.095	0.096	0.096	0.094
769	4.975	4.448	4.362	5.037	4.178	3.791	3.783	3.555	3.017	1.802	0.597	0.228	0.173	0.117	0.101	0.106	0.966	0.056	0.049	0.046	0.056	0.059	0.05	0.058	0.053	0.053	0.058	0.069	0.081	0.08	0.084	0.087	0.087	0.094	0.093	0.093	0.09
770	5.008	4.268	4.263	4.916	4.103	3.677	3.659	3.445	2.935	1.755	0.597	0.227	0.176	0.119	0.101	0.106	0.862	0.064	0.051	0.044	0.055	0.059	0.05	0.058	0.054	0.052	0.058	0.068	0.079	0.081	0.083	0.086	0.086	0.094	0.091	0.092	0.085
771	5.009	4.132	4.149	4.807	3.993	3.599	3.531	3.352	2.857	1.708	0.592	0.226	0.176	0.12	0.101	0.104	0.749	0.075	0.054	0.044	0.054	0.059	0.049	0.057	0.054	0.052	0.059	0.066	0.077	0.082	0.083	0.084	0.085	0.093	0.089	0.09	0.083
772	4.901	4.017	4.033	4.705	3.904	3.525	3.431	3.268	2.774	1.666	0.583	0.224	0.175	0.12	0.104	0.103	0.635	0.093	0.055	0.046	0.054	0.059	0.049	0.056	0.055	0.051	0.059	0.064	0.075	0.081	0.082	0.083	0.083	0.092	0.088	0.089	0.08
773	4.759	3.881	3.901	4.541	3.818	3.446	3.327	3.174	2.69	1.629	0.574	0.219	0.176	0.118	0.109	0.101	0.523	0.123	0.055	0.049	0.053	0.059	0.049	0.055	0.055	0.05	0.058	0.063	0.073	0.079	0.081	0.082	0.082	0.09	0.087	0.09	0.079
774	4.616	3.761	3.785	4.356	3.692	3.375	3.236	3.088	2.6	1.59	0.564	0.212	0.178	0.119	0.112	0.099	0.416	0.164	0.054	0.053	0.052	0.057	0.048	0.054	0.055	0.049	0.058	0.062	0.073	0.076	0.081	0.081	0.08	0.09	0.087	0.088	0.078
775	4.535	3.643	3.677	4.245	3.566	3.294	3.14	2.98	2.52	1.551	0.56	0.209	0.177	0.118	0.115	0.1	0.324	0.214	0.054	0.056	0.051	0.051	0.047	0.052	0.056	0.048	0.057	0.061	0.072	0.072	0.08	0.08	0.079	0.089	0.085	0.087	0.078
776	4.469	3.58	3.592	4.158	3.462	3.222	3.031	2.869	2.446	1.511	0.558	0.208	0.173	0.116	0.114	0.101	0.247	0.275	0.053	0.057	0.051	0.045	0.047	0.05	0.056	0.047	0.057	0.061	0.069	0.071	0.08	0.078	0.08	0.089	0.083	0.087	0.077
777	4.444	3.558	3.49	4.086	3.377	3.157	2.951	2.765	2.383	1.473	0.553	0.209	0.169	0.113	0.111	0.103	0.186	0.346	0.054	0.058	0.052	0.041	0.047	0.048	0.055	0.046	0.057	0.06	0.067	0.07	0.08	0.076	0.08	0.087	0.082	0.087	0.077
778	4.463	3.567	3.399	3.994	3.319	3.065	2.892	2.674	2.326	1.432	0.55	0.211	0.166	0.111	0.11	0.103	0.141	0.425	0.055	0.058	0.052	0.042	0.048	0.047	0.053	0.044	0.057	0.059	0.065	0.071	0.079	0.076	0.081	0.084	0.083	0.088	0.077
779	4.446	3.484	3.335	3.851	3.273	2.948	2.825	2.586	2.269	1.404	0.544	0.213	0.166	0.109	0.11	0.101	0.106	0.51	0.055	0.058	0.053	0.047	0.048	0.048	0.051	0.042	0.056	0.059	0.063	0.072	0.079	0.076	0.08	0.081	0.083	0.086	0.077
780	4.388	3.418	3.291	3.707	3.208	2.857	2.761	2.505	2.219	1.375	0.533	0.214	0.165	0.11	0.111	0.099	0.08	0.6	0.055	0.057	0.052	0.051	0.048	0.049	0.048	0.041	0.055	0.059	0.061	0.072	0.077	0.076	0.079	0.079	0.084	0.085	0.079
781	4.339	3.386	3.217	3.638	3.113	2.783	2.66	2.433	2.169	1.35	0.527	0.215	0.161	0.11	0.111	0.099	0.063	0.688	0.053	0.056	0.051	0.053	0.048	0.048	0.046	0.041	0.054	0.059	0.06	0.072	0.075	0.076	0.078	0.078	0.084	0.084	0.082
782	4.258	3.355	3.125	3.58	3.015	2.71	2.57	2.372	2.118	1.318	0.52	0.214	0.157	0.11	0.109	0.098	0.054	0.771	0.051	0.055	0.05	0.054	0.048	0.047	0.045	0.041	0.053	0.059	0.06	0.071	0.072	0.076	0.076	0.079	0.083	0.081	0.085
783	4.173	3.335	3.008	3.508	2.928	2.643	2.498	2.327	2.054	1.287	0.515	0.213	0.154	0.11	0.108	0.098	0.049	0.844	0.048	0.054	0.048	0.053	0.047	0.046	0.045	0.041	0.052	0.058	0.06	0.068	0.071	0.075	0.075	0.079	0.082	0.078	0.088
784	4.167	3.323	2.928	3.408	2.87	2.554	2.429	2.285	1.988	1.256	0.513	0.214	0.152	0.11	0.108	0.099	0.048	0.891	0.046	0.053	0.047	0.054	0.047	0.045	0.045	0.039	0.052	0.057	0.061	0.066	0.071	0.075	0.075	0.079	0.082	0.076	0.089
785	4.185	3.271	2.873	3.313	2.817	2.482	2.374	2.225	1.925	1.233	0.511	0.216	0.151	0.11	0.108	0.1	0.05	0.917	0.044	0.053	0.045	0.053	0.047	0.046	0.046	0.039	0.051	0.056	0.061	0.063	0.071	0.073	0.075	0.079	0.08	0.073	0.09
786	4.183	3.212	2.821	3.173	2.752	2.431	2.31	2.154	1.878	1.212	0.51	0.217	0.145	0.111	0.108	0.1	0.052	0.92	0.043	0.053	0.045	0.053	0.047	0.047	0.045	0.039	0.05	0.055	0.062	0.061	0.071	0.071	0.075	0.077	0.078	0.073	0.091
787	4.162	3.148	2.751	3.065	2.664	2.388	2.226	2.086	1.828	1.195	0.508	0.215	0.136	0.112	0.109	0.098	0.055	0.903	0.043	0.053	0.044	0.053	0.048	0.047	0.047	0.04	0.05	0.055	0.063	0.061	0.07	0.069	0.076	0.076	0.077	0.074	0.091
788	4.052	3.082	2.694	2.994	2.575	2.335	2.161	2.014	1.777	1.179	0.501	0.212	0.127	0.113	0.111	0.096	0.057	0.868	0.044	0.054	0.045	0.053	0.049	0.048	0.048	0.041	0.049	0.054	0.064	0.06	0.068	0.067	0.076	0.075	0.078	0.076	0.091
789	3.923	3.027	2.61	2.943	2.491	2.272	2.093	1.955	1.721	1.159	0.491	0.21	0.118	0.114	0.112	0.092	0.06	0.815	0.046	0.054	0.045	0.053	0.05	0.048	0.049	0.042	0.049	0.055	0.065	0.059	0.067	0.065	0.076	0.073	0.079	0.077	0.09
790	3.89	2.97	2.539	2.906	2.438	2.182	2.022	1.909	1.666	1.141	0.486	0.212	0.112	0.115	0.112	0.089	0.063	0.741	0.051	0.054	0.047	0.051	0.05	0.049	0.049	0.043	0.048	0.055	0.065	0.06	0.066	0.066	0.076	0.071	0.079	0.077	0.089
791	3.962	2.909	2.493	2.848	2.407	2.11	1.964	1.867	1.611	1.121	0.481	0.214	0.111	0.114	0.112	0.088	0.064	0.658	0.059	0.053	0.048	0.05	0.05	0.049	0.048	0.043	0.047	0.055	0.064	0.061	0.066	0.065	0.075	0.071	0.078	0.076	0.087
792	3.982	2.748	2.453	2.748	2.378	2.053	1.924	1.819	1.566	1.099	0.48	0.215	0.11	0.113	0.109	0.087	0.065	0.564	0.071	0.053	0.049	0.049	0.051	0.049	0.047	0.043	0.047	0.055	0.064	0.063	0.067	0.066	0.074	0.072	0.074	0.076	0.085
793	4.012	2.545	2.432	2.661	2.322	2.023	1.887	1.768	1.525	1.081	0.479	0.213	0.108	0.113	0.109	0.086	0.065	0.472	0.089	0.053	0.049	0.049	0.052	0.05	0.047	0.042	0.048	0.055	0.063	0.064	0.067	0.066	0.074	0.072	0.072	0.076	0.084
794	3.994	2.363	2.435	2.617	2.269	2	1.851	1.714	1.493	1.07	0.478	0.212	0.106	0.114	0.109	0.085	0.064	0.384	0.119	0.053	0.049	0.05	0.053	0.05	0.046	0.042	0.05	0.056	0.063	0.063	0.068	0.065	0.074	0.069	0.071	0.077	0.083
795	3.962	2.232	2.409	2.58	2.207	1.946	1.82	1.665	1.47	1.051	0.475	0.21	0.105	0.117	0.106	0.085	0.063	0.305	0.161	0.051	0.05	0.051	0.053	0.05	0.045	0.041	0.051	0.056	0.062	0.063	0.068	0.066	0.075	0.065	0.07	0.078	0.082
796	3.884	2.178	2.377	2.549	2.148	1.88	1.775	1.637	1.455	1.028	0.469	0.211	0.105	0.118	0.105	0.084	0.063	0.239	0.215	0.048	0.05	0.052	0.053	0.049	0.045	0.041	0.051	0.056	0.061	0.063	0.068	0.066	0.075	0.061	0.069	0.078	0.083
797	3.8	2.239	2.334	2.49	2.1	1.818	1.726	1.614	1.443	1.001	0.462	0.213	0.111	0.12	0.102	0.085	0.062	0.185	0.275	0.047	0.05	0.053	0.054	0.048	0.046	0.04	0.05	0.056	0.06	0.063	0.067	0.066	0.074	0.06	0.068	0.078	0.083
798	3.619	2.338	2.27	2.43	2.049	1.776	1.683	1.589	1.428	0.972	0.453	0.215	0.117	0.122	0.095	0.085	0.063	0.142	0.34	0.046	0.05	0.053	0.055	0.047	0.047	0.04	0.049	0.055	0.059	0.064	0.065	0.067	0.071	0.061	0.067	0.077	0.084
799	3.466	2.448	2.163	2.361	1.999	1.753	1.635	1.549	1.396	0.957	0.449	0.216	0.124	0.125	0.088	0.086	0.065	0.11	0.409	0.047	0.049	0.053	0.055	0.045	0.048	0.038	0.048	0.053	0.059	0.065	0.064	0.067	0.069	0.062	0.068	0.076	0.083
800	3.407	2.534	1.998	2.283	1.947	1.753	1.578	1.488	1.335	0.968	0.455	0.215	0.133	0.129	0.081	0.087	0.069	0.09	0.479	0.05	0.047	0.054	0.055	0.043	0.05	0.036	0.047	0.049	0.061	0.064	0.064	0.065	0.068	0.064	0.073	0.076	0.083

## Sheet:  two-photonPL
Before powdered			After powdered
Wavelength(nm)	Intensity(a.u.)		Wavelength(nm)	Intensity(a.u.)
225.42	0		225.42	-1
226.21	-3		226.21	0
227.01	4		227.01	0
227.8	2		227.8	0
228.6	1		228.6	2
229.39	-4		229.39	4
230.18	7		230.18	3
230.98	0		230.98	5
231.77	-3		231.77	-4
232.56	-3		232.56	-4
233.36	3		233.36	-1
234.15	0		234.15	4
234.95	0		234.95	-1
235.74	-1		235.74	5
236.53	1		236.53	1
237.33	3		237.33	-4
238.12	1		238.12	-4
238.91	-2		238.91	1
239.7	-2		239.7	3
240.5	3		240.5	-1
241.29	-1		241.29	-3
242.08	1		242.08	1
242.88	2		242.88	2
243.67	2		243.67	-3
244.46	1		244.46	2
245.25	2		245.25	2
246.05	-2		246.05	5
246.84	-3		246.84	-1
247.63	0		247.63	-1
248.42	-1		248.42	-1
249.22	-5		249.22	0
250.01	-2		250.01	1
250.8	-2		250.8	1
251.59	4		251.59	0
252.38	-3		252.38	-1
253.18	2		253.18	-2
253.97	-5		253.97	-4
254.76	2		254.76	-4
255.55	-4		255.55	-2
256.34	-2		256.34	-1
257.13	-1		257.13	-2
257.93	1		257.93	2
258.72	-2		258.72	0
259.51	3		259.51	3
260.3	-4		260.3	0
261.09	-2		261.09	0
261.88	-2		261.88	-2
262.67	-2		262.67	1
263.46	-2		263.46	-1
264.25	1		264.25	2
265.05	3		265.05	-2
265.84	-3		265.84	4
266.63	2		266.63	-5
267.42	-4		267.42	4
268.21	2		268.21	2
269	-2		269	3
269.79	4		269.79	-3
270.58	-1		270.58	-3
271.37	-2		271.37	-3
272.16	-6		272.16	2
272.95	-1		272.95	-2
273.74	-3		273.74	-2
274.53	-2		274.53	-2
275.32	1		275.32	2
276.11	1		276.11	4
276.9	-2		276.9	-4
277.69	2		277.69	3
278.48	1		278.48	-2
279.27	0		279.27	0
280.06	3		280.06	1
280.85	-2		280.85	2
281.64	-1		281.64	-1
282.43	-4		282.43	3
283.21	-3		283.21	-2
284	-2		284	1
284.79	0		284.79	-2
285.58	4		285.58	2
286.37	1		286.37	-1
287.16	-5		287.16	3
287.95	1		287.95	-3
288.74	-1		288.74	-2
289.53	2		289.53	-2
290.31	1		290.31	-2
291.1	1		291.1	-5
291.89	4		291.89	2
292.68	-1		292.68	-3
293.47	-2		293.47	1
294.26	6		294.26	-1
295.04	-3		295.04	0
295.83	4		295.83	-4
296.62	3		296.62	0
297.41	1		297.41	1
298.2	-8		298.2	0
298.98	-2		298.98	0
299.77	5		299.77	-2
300.56	2		300.56	5
301.35	-3		301.35	-2
302.13	1		302.13	-3
302.92	3		302.92	-3
303.71	-2		303.71	4
304.5	-3		304.5	0
305.28	0		305.28	2
306.07	-2		306.07	-6
306.86	2		306.86	3
307.64	-2		307.64	4
308.43	-2		308.43	2
309.22	1		309.22	0
310.01	1		310.01	3
310.79	0		310.79	-5
311.58	-1		311.58	2
312.37	0		312.37	-4
313.15	-4		313.15	4
313.94	0		313.94	0
314.72	-3		314.72	-2
315.51	1		315.51	-3
316.3	2		316.3	3
317.08	0		317.08	-5
317.87	-1		317.87	3
318.66	-2		318.66	-3
319.44	-3		319.44	3
320.23	3		320.23	-5
321.01	1		321.01	4
321.8	0		321.8	0
322.58	1		322.58	-1
323.37	-1		323.37	-2
324.16	0		324.16	3
324.94	2		324.94	-2
325.73	6		325.73	0
326.51	-5		326.51	-3
327.3	0		327.3	3
328.08	2		328.08	2
328.87	-1		328.87	-1
329.65	-2		329.65	1
330.44	1		330.44	1
331.22	-3		331.22	-2
332.01	-1		332.01	-6
332.79	-4		332.79	2
333.58	-2		333.58	-1
334.36	-2		334.36	2
335.15	3		335.15	1
335.93	-2		335.93	1
336.71	-1		336.71	3
337.5	1		337.5	2
338.28	5		338.28	1
339.07	-1		339.07	4
339.85	1		339.85	1
340.63	-2		340.63	1
341.42	-1		341.42	4
342.2	1		342.2	-1
342.99	-3		342.99	-1
343.77	-5		343.77	2
344.55	-3		344.55	-2
345.34	0		345.34	3
346.12	2		346.12	-2
346.9	2		346.9	0
347.69	-2		347.69	-6
348.47	3		348.47	-4
349.25	-4		349.25	-2
350.04	-1		350.04	-3
350.82	2		350.82	-2
351.6	1		351.6	2
352.39	-2		352.39	-4
353.17	-4		353.17	3
353.95	-5		353.95	2
354.73	-4		354.73	-1
355.52	-2		355.52	5
356.3	3		356.3	0
357.08	-1		357.08	-3
357.87	0		357.87	1
358.65	0		358.65	0
359.43	4		359.43	1
360.21	0		360.21	1
360.99	1		360.99	-6
361.78	-2		361.78	3
362.56	-2		362.56	-4
363.34	-1		363.34	3
364.12	-1		364.12	-2
364.9	-2		364.9	0
365.69	4		365.69	-1
366.47	0		366.47	1
367.25	3		367.25	-3
368.03	-6		368.03	0
368.81	-3		368.81	-4
369.59	-1		369.59	2
370.37	1		370.37	-2
371.16	3		371.16	5
371.94	-2		371.94	-3
372.72	1		372.72	1
373.5	-3		373.5	-7
374.28	0		374.28	1
375.06	-1		375.06	-1
375.84	2		375.84	4
376.62	0		376.62	1
377.4	-3		377.4	4
378.18	-4		378.18	-2
378.96	-2		378.96	6
379.74	-3		379.74	-1
380.53	5		380.53	1
381.31	-2		381.31	-1
382.09	0		382.09	-2
382.87	-1		382.87	-7
383.65	1		383.65	2
384.43	-1		384.43	-4
385.21	-1		385.21	6
385.99	-3		385.99	0
386.77	5		386.77	2
387.55	-1		387.55	1
388.33	4		388.33	2
389.1	-3		389.1	0
389.88	2		389.88	1
390.66	-3		390.66	1
391.44	3		391.44	-3
392.22	4		392.22	7
393	3		393	-2
393.78	7		393.78	3
394.56	2		394.56	-2
395.34	2		395.34	5
396.12	5		396.12	1
396.9	2		396.9	3
397.68	4		397.68	-3
398.45	4		398.45	4
399.23	6		399.23	-1
400.01	0		400.01	-1
400.79	2		400.79	-1
401.57	0		401.57	1
402.35	4		402.35	-5
403.13	-2		403.13	3
403.9	1		403.9	0
404.68	0		404.68	4
405.46	0		405.46	-3
406.24	1		406.24	0
407.02	-3		407.02	-4
407.79	0		407.79	5
408.57	-1		408.57	-1
409.35	4		409.35	1
410.13	-3		410.13	2
410.9	-3		410.9	1
411.68	-2		411.68	3
412.46	-1		412.46	1
413.24	-3		413.24	3
414.01	1		414.01	3
414.79	0		414.79	-2
415.57	-4		415.57	5
416.35	2		416.35	4
417.12	3		417.12	1
417.9	3		417.9	3
418.68	-2		418.68	0
419.45	2		419.45	5
420.23	0		420.23	0
421.01	-1		421.01	6
421.78	1		421.78	-1
422.56	0		422.56	-1
423.34	-1		423.34	-1
424.11	1		424.11	4
424.89	4		424.89	0
425.66	1		425.66	9
426.44	3		426.44	1
427.22	10		427.22	9
427.99	14		427.99	9
428.77	18		428.77	15
429.54	26		429.54	14
430.32	26		430.32	22
431.1	27		431.1	23
431.87	21		431.87	17
432.65	16		432.65	12
433.42	12		433.42	10
434.2	5		434.2	5
434.97	4		434.97	9
435.75	7		435.75	4
436.52	7		436.52	4
437.3	7		437.3	6
438.07	5		438.07	10
438.85	8		438.85	9
439.62	4		439.62	5
440.4	13		440.4	15
441.17	7		441.17	9
441.95	9		441.95	17
442.72	12		442.72	10
443.5	15		443.5	19
444.27	21		444.27	33
445.05	34		445.05	39
445.82	33		445.82	47
446.6	43		446.6	52
447.37	44		447.37	53
448.14	48		448.14	59
448.92	49		448.92	66
449.69	56		449.69	70
450.47	57		450.47	70
451.24	55		451.24	72
452.01	54		452.01	66
452.79	49		452.79	74
453.56	47		453.56	68
454.33	51		454.33	76
455.11	59		455.11	80
455.88	62		455.88	87
456.65	62		456.65	91
457.43	66		457.43	91
458.2	65		458.2	89
458.97	60		458.97	93
459.75	61		459.75	100
460.52	55		460.52	96
461.29	60		461.29	93
462.07	54		462.07	97
462.84	54		462.84	92
463.61	58		463.61	96
464.38	63		464.38	94
465.16	47		465.16	92
465.93	55		465.93	84
466.7	36		466.7	75
467.47	47		467.47	80
468.25	44		468.25	84
469.02	57		469.02	93
469.79	59		469.79	104
470.56	61		470.56	112
471.33	60		471.33	108
472.11	59		472.11	94
472.88	48		472.88	102
473.65	56		473.65	107
474.42	61		474.42	117
475.19	67		475.19	138
475.96	71		475.96	139
476.74	71		476.74	140
477.51	80		477.51	141
478.28	76		478.28	139
479.05	71		479.05	149
479.82	75		479.82	144
480.59	77		480.59	143
481.36	78		481.36	153
482.13	80		482.13	159
482.9	83		482.9	164
483.68	79		483.68	167
484.45	80		484.45	168
485.22	81		485.22	166
485.99	78		485.99	168
486.76	82		486.76	168
487.53	81		487.53	171
488.3	81		488.3	167
489.07	81		489.07	174
489.84	85		489.84	177
490.61	85		490.61	175
491.38	89		491.38	182
492.15	86		492.15	181
492.92	88		492.92	184
493.69	80		493.69	184
494.46	85		494.46	180
495.23	84		495.23	183
496	86		496	182
496.77	91		496.77	184
497.54	93		497.54	186
498.31	88		498.31	193
499.08	89		499.08	188
499.85	82		499.85	187
500.61	84		500.61	185
501.38	86		501.38	196
502.15	90		502.15	191
502.92	87		502.92	196
503.69	85		503.69	199
504.46	92		504.46	200
505.23	89		505.23	202
506	91		506	201
506.77	95		506.77	199
507.53	95		507.53	202
508.3	89		508.3	198
509.07	100		509.07	198
509.84	96		509.84	203
510.61	97		510.61	207
511.38	97		511.38	214
512.14	99		512.14	214
512.91	93		512.91	209
513.68	99		513.68	214
514.45	97		514.45	215
515.22	101		515.22	220
515.98	98		515.98	216
516.75	101		516.75	212
517.52	100		517.52	215
518.29	99		518.29	216
519.05	102		519.05	212
519.82	108		519.82	220
520.59	104		520.59	220
521.36	108		521.36	228
522.12	99		522.12	222
522.89	107		522.89	223
523.66	100		523.66	225
524.42	104		524.42	219
525.19	106		525.19	222
525.96	109		525.96	222
526.72	104		526.72	220
527.49	104		527.49	221
528.26	103		528.26	222
529.02	111		529.02	222
529.79	105		529.79	217
530.56	107		530.56	221
531.32	106		531.32	225
532.09	104		532.09	222
532.86	106		532.86	226
533.62	108		533.62	223
534.39	109		534.39	219
535.15	104		535.15	214
535.92	106		535.92	212
536.69	106		536.69	214
537.45	105		537.45	211
538.22	108		538.22	208
538.98	107		538.98	214
539.75	105		539.75	211
540.51	112		540.51	217
541.28	111		541.28	215
542.04	108		542.04	215
542.81	115		542.81	220
543.57	105		543.57	215
544.34	108		544.34	215
545.1	111		545.1	216
545.87	110		545.87	212
546.63	110		546.63	211
547.4	103		547.4	208
548.16	112		548.16	212
548.93	108		548.93	209
549.69	104		549.69	211
550.46	107		550.46	200
551.22	114		551.22	204
551.99	105		551.99	214
552.75	107		552.75	210
553.51	109		553.51	213
554.28	109		554.28	197
555.04	110		555.04	200
555.81	114		555.81	205
556.57	115		556.57	207
557.33	112		557.33	203
558.1	113		558.1	207
558.86	119		558.86	203
559.62	115		559.62	207
560.39	114		560.39	207
561.15	114		561.15	210
561.91	113		561.91	200
562.68	112		562.68	207
563.44	123		563.44	206
564.2	112		564.2	214
564.97	115		564.97	201
565.73	112		565.73	207
566.49	113		566.49	207
567.26	115		567.26	205
568.02	114		568.02	202
568.78	122		568.78	205
569.54	114		569.54	202
570.31	116		570.31	196
571.07	122		571.07	194
571.83	115		571.83	198
572.59	114		572.59	188
573.36	114		573.36	200
574.12	114		574.12	188
574.88	108		574.88	193
575.64	116		575.64	190
576.4	115		576.4	192
577.17	119		577.17	186
577.93	110		577.93	185
578.69	115		578.69	192
579.45	118		579.45	193
580.21	110		580.21	187
580.98	113		580.98	187
581.74	116		581.74	187
582.5	116		582.5	183
583.26	113		583.26	191
584.02	114		584.02	186
584.78	113		584.78	183
585.54	121		585.54	183
586.3	116		586.3	187
587.06	111		587.06	189
587.83	112		587.83	178
588.59	115		588.59	172
589.35	111		589.35	183
590.11	118		590.11	172
590.87	109		590.87	181
591.63	118		591.63	177
592.39	115		592.39	184
593.15	116		593.15	170
593.91	114		593.91	178
594.67	116		594.67	175
595.43	110		595.43	180
596.19	114		596.19	172
596.95	111		596.95	173
597.71	114		597.71	172
598.47	116		598.47	172
599.23	118		599.23	169
599.99	116		599.99	171
600.75	114		600.75	169
601.51	114		601.51	168
602.27	112		602.27	164
603.03	113		603.03	164
603.79	110		603.79	165
604.55	113		604.55	166
605.31	108		605.31	166
606.06	117		606.06	157
606.82	114		606.82	163
607.58	110		607.58	164
608.34	111		608.34	165
609.1	118		609.1	154
609.86	109		609.86	158
610.62	113		610.62	151
611.38	115		611.38	156
612.13	113		612.13	155
612.89	109		612.89	153
613.65	111		613.65	146
614.41	114		614.41	158
615.17	115		615.17	148
615.93	115		615.93	160
616.68	112		616.68	141
617.44	110		617.44	144
618.2	117		618.2	142
618.96	106		618.96	155
619.72	109		619.72	141
620.47	106		620.47	145
621.23	110		621.23	144
621.99	103		621.99	145
622.75	113		622.75	144
623.5	116		623.5	144
624.26	114		624.26	140
625.02	106		625.02	141
625.77	114		625.77	138
626.53	108		626.53	141
627.29	103		627.29	133
628.05	107		628.05	137
628.8	104		628.8	138
629.56	109		629.56	132
630.32	105		630.32	134
631.07	108		631.07	133
631.83	109		631.83	126
632.59	110		632.59	126
633.34	106		633.34	126
634.1	112		634.1	124
634.85	109		634.85	125
635.61	110		635.61	130
636.37	106		636.37	124
637.12	107		637.12	123
637.88	99		637.88	122
638.64	104		638.64	121
639.39	106		639.39	125
640.15	112		640.15	110
640.9	105		640.9	123
641.66	107		641.66	114
642.41	105		642.41	113
643.17	106		643.17	115
643.92	99		643.92	117
644.68	102		644.68	113
645.44	101		645.44	110
646.19	107		646.19	108
646.95	103		646.95	110
647.7	98		647.7	108
648.46	103		648.46	104
649.21	108		649.21	103
649.97	101		649.97	106
650.72	100		650.72	105
651.47	97		651.47	107
652.23	109		652.23	104
652.98	102		652.98	98
653.74	99		653.74	103
654.49	102		654.49	100
655.25	95		655.25	106
656	94		656	101
656.75	99		656.75	102
657.51	100		657.51	98
658.26	98		658.26	102
659.02	103		659.02	100
659.77	92		659.77	99
660.52	100		660.52	93
661.28	94		661.28	92
662.03	95		662.03	88
662.79	96		662.79	91
663.54	88		663.54	80
664.29	87		664.29	91
665.05	89		665.05	82
665.8	85		665.8	82
666.55	88		666.55	81
667.3	96		667.3	85
668.06	90		668.06	83
668.81	89		668.81	88
669.56	93		669.56	84
670.32	92		670.32	85
671.07	93		671.07	77
671.82	95		671.82	87
672.57	87		672.57	82
673.33	95		673.33	88
674.08	90		674.08	81
674.83	90		674.83	84
675.58	88		675.58	87
676.34	90		676.34	82
677.09	83		677.09	81
677.84	88		677.84	76
678.59	94		678.59	82
679.34	88		679.34	79
680.1	88		680.1	80
680.85	90		680.85	76
681.6	81		681.6	77
682.35	88		682.35	74
683.1	83		683.1	72
683.85	75		683.85	58
684.61	59		684.61	47
685.36	37		685.36	32
686.11	27		686.11	17
686.86	11		686.86	6
687.61	7		687.61	4
688.36	2		688.36	3
689.11	2		689.11	0
689.86	0		689.86	-2
690.61	2		690.61	0
691.36	-4		691.36	2
692.12	0		692.12	0
692.87	-1		692.87	-3
693.62	5		693.62	2
694.37	2		694.37	-2
695.12	0		695.12	1
695.87	-2		695.87	1
696.62	-1		696.62	5
697.37	-2		697.37	0
698.12	-4		698.12	-1
698.87	-1		698.87	0
699.62	7		699.62	3
700.37	-4		700.37	3
701.12	-1		701.12	-2
701.87	0		701.87	-4
702.62	4		702.62	-2
703.37	0		703.37	0
704.12	3		704.12	0
704.86	3		704.86	2
705.61	-1		705.61	3
706.36	5		706.36	-3
707.11	-2		707.11	4
707.86	1		707.86	2
708.61	-3		708.61	1
709.36	1		709.36	-2
710.11	-7		710.11	-1
710.86	5		710.86	2
711.61	-6		711.61	1
712.35	-1		712.35	-2
713.1	-6		713.1	-3
713.85	-3		713.85	-5
714.6	-4		714.6	-5
715.35	3		715.35	1
716.1	-6		716.1	4
716.84	0		716.84	2
717.59	-7		717.59	2
718.34	-4		718.34	-2
719.09	-6		719.09	-5
719.84	-1		719.84	2
720.58	-8		720.58	-1
721.33	0		721.33	-1
722.08	-6		722.08	-4
722.83	1		722.83	-4
723.57	-4		723.57	3
724.32	1		724.32	1
725.07	-2		725.07	-5
725.82	1		725.82	-1
726.56	-1		726.56	-2
727.31	0		727.31	-4
728.06	0		728.06	-4
728.8	3		728.8	-2
729.55	-1		729.55	-4
730.3	6		730.3	2
731.05	1		731.05	2
731.79	-2		731.79	-1
732.54	0		732.54	-1
733.28	-1		733.28	-3
734.03	0		734.03	-3
734.78	-5		734.78	-6
735.52	-3		735.52	1
736.27	-2		736.27	1
737.02	1		737.02	2
737.76	-5		737.76	1
738.51	1		738.51	-3
739.25	-4		739.25	0
740	-1		740	2
740.75	-1		740.75	-2
741.49	0		741.49	-4
742.24	-2		742.24	1
742.98	1		742.98	-3
743.73	-4		743.73	0
744.47	2		744.47	0
745.22	-7		745.22	7
745.96	0		745.96	-3
746.71	-2		746.71	-1
747.45	1		747.45	1
748.2	-1		748.2	3
748.94	-3		748.94	1
749.69	-2		749.69	4
750.43	-6		750.43	-1
751.18	-1		751.18	1
751.92	-6		751.92	0
752.67	-5		752.67	0
753.41	-6		753.41	-3
754.16	0		754.16	-3
754.9	-7		754.9	0
755.65	-3		755.65	4
756.39	-10		756.39	0
757.13	-3		757.13	2
757.88	-6		757.88	-3
758.62	0		758.62	-3
759.37	-3		759.37	-3
760.11	1		760.11	5
760.85	-4		760.85	-2
761.6	-1		761.6	-3
762.34	0		762.34	0
763.08	6		763.08	-1
763.83	-4		763.83	-1
764.57	3		764.57	-3
765.31	0		765.31	2
766.06	4		766.06	-1
766.8	3		766.8	1
767.54	-1		767.54	-2
768.29	3		768.29	0
769.03	-2		769.03	1
769.77	2		769.77	-4
770.51	3		770.51	-3
771.26	-4		771.26	-6
772	-1		772	-1
772.74	1		772.74	0
773.48	0		773.48	-6
774.23	-3		774.23	0
774.97	-3		774.97	-4
775.71	-1		775.71	1
776.45	1		776.45	0
777.2	4		777.2	2
777.94	-2		777.94	-8
778.68	5		778.68	-2
779.42	0		779.42	-2
780.16	2		780.16	-1
780.91	-2		780.91	-4
781.65	1		781.65	-3
782.39	1		782.39	-4
783.13	0		783.13	0
783.87	1		783.87	-4
784.61	4		784.61	2
785.35	-3		785.35	-2
786.09	-2		786.09	-2
786.84	-3		786.84	-5
787.58	3		787.58	-5
788.32	-1		788.32	-6
789.06	-2		789.06	-1
789.8	-3		789.8	-2
790.54	-1		790.54	-5
791.28	-1		791.28	-3
792.02	-2		792.02	1
792.76	3		792.76	-3
793.5	-1		793.5	-9
794.24	-3		794.24	-2
794.98	-1		794.98	-4
795.72	-4		795.72	0
796.46	-1		796.46	0
797.2	-1		797.2	7
797.94	-4		797.94	-3
798.68	0		798.68	6
799.42	3		799.42	2
800.16	-1		800.16	10
800.9	1		800.9	0
801.64	1		801.64	5
802.38	-2		802.38	-1
803.12	0		803.12	1
803.86	3		803.86	-3
804.6	4		804.6	0
805.34	-1		805.34	0
806.08	2		806.08	2
806.82	1		806.82	-3
807.56	-2		807.56	3
808.29	0		808.29	-1
809.03	2		809.03	-3
809.77	-3		809.77	-6
810.51	-2		810.51	-4
811.25	-5		811.25	-2
811.99	0		811.99	-1
812.73	-2		812.73	1
813.46	-3		813.46	-2
814.2	-3		814.2	-3
814.94	2		814.94	-4
815.68	0		815.68	0
816.42	-3		816.42	-2
817.16	-6		817.16	-3
817.89	-1		817.89	-3
818.63	4		818.63	-6
819.37	-1		819.37	-3
820.11	2		820.11	-2
820.84	2		820.84	-1
821.58	-2		821.58	-4
822.32	-1		822.32	-2
823.06	-2		823.06	2
823.79	-1		823.79	-8
824.53	-3		824.53	4
825.27	0		825.27	-3
826.01	-3		826.01	-5
826.74	13		826.74	-4
827.48	4		827.48	-1
828.22	5		828.22	-6
828.95	3		828.95	-5
829.69	-1		829.69	1
830.43	0		830.43	-5
831.16	2		831.16	-4
831.9	-4		831.9	-3
832.64	8		832.64	-4
833.37	1		833.37	-3
834.11	8		834.11	-5
834.84	6		834.84	-2
835.58	16		835.58	-2
836.32	16		836.32	0
837.05	26		837.05	-3
837.79	22		837.79	-1
838.52	31		838.52	-1
839.26	35		839.26	-5
840	40		840	-2
840.73	35		840.73	-7
841.47	38		841.47	-2
842.2	41		842.2	0
842.94	50		842.94	-2
843.67	45		843.67	-7
844.41	47		844.41	-1
845.14	43		845.14	-3
845.88	50		845.88	4
846.61	52		846.61	-1
847.35	45		847.35	-1
848.08	39		848.08	-3
848.82	38		848.82	-4
849.55	38		849.55	-9
850.29	36		850.29	1
851.02	29		851.02	-7
851.75	27		851.75	-2
852.49	31		852.49	-3
853.22	21		853.22	1
853.96	20		853.96	-6
854.69	18		854.69	-3
855.43	16		855.43	-5
856.16	14		856.16	0
856.89	16		856.89	-4
857.63	12		857.63	-7
858.36	15		858.36	-6
859.09	6		859.09	-2
859.83	10		859.83	-2
860.56	6		860.56	0
861.29	12		861.29	-9
862.03	2		862.03	-3
862.76	8		862.76	3
863.49	0		863.49	-3
864.23	3		864.23	-3
864.96	0		864.96	-7
865.69	2		865.69	-2
866.43	2		866.43	-5
867.16	4		867.16	-1
867.89	2		867.89	-5
868.62	4		868.62	2
869.36	4		869.36	-2
870.09	4		870.09	-6
870.82	1		870.82	-4
871.55	5		871.55	6
872.29	4		872.29	-1
873.02	4		873.02	-4
873.75	4		873.75	-4
874.48	2		874.48	2
875.22	5		875.22	-4
875.95	0		875.95	2
876.68	6		876.68	-6
877.41	-4		877.41	0
878.14	4		878.14	-4
878.87	2		878.87	2
879.61	5		879.61	2
880.34	-4		880.34	2
881.07	2		881.07	-3
881.8	2		881.8	-1
882.53	5		882.53	0
883.26	0		883.26	0
883.99	2		883.99	3
884.72	-5		884.72	2
885.45	1		885.45	5
886.19	0		886.19	-2
886.92	5		886.92	4
887.65	-3		887.65	0
888.38	8		888.38	-1
889.11	-1		889.11	-1
889.84	0		889.84	-3
890.57	1		890.57	0
891.3	0		891.3	-2
892.03	-3		892.03	-3
892.76	1		892.76	4
893.49	-3		893.49	0
894.22	4		894.22	3
894.95	5		894.95	-3
895.68	-3		895.68	4
896.41	1		896.41	-4
897.14	-3		897.14	4
897.87	1		897.87	-3
898.6	-1		898.6	-3
899.33	0		899.33	-1
900.06	1		900.06	1
900.79	3		900.79	-2
901.51	-5		901.51	2
902.24	-1		902.24	-3
902.97	-6		902.97	-3
903.7	2		903.7	-2
904.43	2		904.43	0
905.16	0		905.16	-5
905.89	-2		905.89	-6
906.62	-2		906.62	-3
907.35	1		907.35	-4
908.07	3		908.07	-3
908.8	-2		908.8	-1
909.53	6		909.53	-5
910.26	-5		910.26	2
910.99	-2		910.99	-3
911.72	-3		911.72	-1
912.44	-8		912.44	-6
913.17	1		913.17	1
913.9	-2		913.9	4
914.63	3		914.63	-5
915.35	-1		915.35	-1
916.08	-1		916.08	1
916.81	1		916.81	2
917.54	-4		917.54	-1
918.26	0		918.26	0
918.99	1		918.99	-1
919.72	-3		919.72	-1
920.45	3		920.45	0
921.17	0		921.17	-1
921.9	0		921.9	-4
922.63	2		922.63	-4
923.35	1		923.35	2
924.08	0		924.08	-2
924.81	5		924.81	-2
925.53	1		925.53	1
926.26	1		926.26	4
926.99	-1		926.99	-3
927.71	-1		927.71	-1
928.44	-2		928.44	3
929.17	-2		929.17	3
929.89	0		929.89	-1
930.62	1		930.62	-2
931.35	-1		931.35	-2
932.07	2		932.07	0
932.8	2		932.8	-2
933.52	-3		933.52	-1
934.25	0		934.25	-1
934.97	1		934.97	-4
935.7	4		935.7	-1
936.43	0		936.43	-1
937.15	-2		937.15	-4
937.88	-4		937.88	1
938.6	-4		938.6	0
939.33	-1		939.33	-2
940.05	3		940.05	3
940.78	-1		940.78	1
941.5	-3		941.5	-3
942.23	2		942.23	-3
942.95	1		942.95	-1
943.68	1		943.68	-2
944.4	-5		944.4	-1
945.13	6		945.13	-2
945.85	1		945.85	0
946.57	4		946.57	4
947.3	1		947.3	-1
948.02	1		948.02	1
948.75	2		948.75	-4
949.47	0		949.47	-2
950.2	2		950.2	-2
950.92	-1		950.92	3
951.64	2		951.64	0
952.37	4		952.37	1
953.09	-1		953.09	2
953.81	1		953.81	1
954.54	-7		954.54	1
955.26	5		955.26	-3
955.98	-4		955.98	-2
956.71	4		956.71	2
957.43	-3		957.43	-1
958.15	2		958.15	2
958.88	-3		958.88	-1
959.6	5		959.6	1
960.32	1		960.32	0
961.05	3		961.05	-2
961.77	2		961.77	-2
962.49	3		962.49	-2
963.21	0		963.21	2
963.94	0		963.94	0
964.66	-1		964.66	-1
965.38	3		965.38	-2
966.1	5		966.1	0
966.83	5		966.83	-4
967.55	0		967.55	1
968.27	1		968.27	2
968.99	1		968.99	-2
969.71	-1		969.71	0
970.44	-1		970.44	2
971.16	-1		971.16	0
971.88	2		971.88	-7
972.6	1		972.6	-2
973.32	0		973.32	-4
974.04	0		974.04	-4
974.77	7		974.77	-3
975.49	-5		975.49	4
976.21	0		976.21	2
976.93	2		976.93	-1
977.65	5		977.65	-2
978.37	0		978.37	3
979.09	0		979.09	-1
979.81	-1		979.81	1
980.53	3		980.53	1
981.25	0		981.25	0
981.98	0		981.98	-6
982.7	-1		982.7	5
983.42	1		983.42	-1
984.14	-5		984.14	1
984.86	0		984.86	1
985.58	3		985.58	0
986.3	3		986.3	0
987.02	2		987.02	2
987.74	1		987.74	3
988.46	2		988.46	6
989.18	-1		989.18	2
989.9	3		989.9	-4
990.62	0		990.62	3
991.34	0		991.34	6
992.06	0		992.06	3
992.78	0		992.78	-5
993.49	2		993.49	3
994.21	6		994.21	-2
994.93	-3		994.93	2
995.65	0		995.65	1
996.37	-3		996.37	0
997.09	-3		997.09	-1
997.81	-2		997.81	2
998.53	-1		998.53	-3
999.25	-2		999.25	2
999.97	1		999.97	-4
1000.68	-1		1000.68	4
1001.4	0		1001.4	-2
1002.12	4		1002.12	1
1002.84	-1		1002.84	3
1003.56	0		1003.56	-1
1004.28	0		1004.28	0
1004.99	-2		1004.99	0
1005.71	-4		1005.71	0
1006.43	2		1006.43	-2
1007.15	0		1007.15	2
1007.87	1		1007.87	2
1008.58	-2		1008.58	-3
1009.3	0		1009.3	-3
1010.02	6		1010.02	0
1010.74	-2		1010.74	2
1011.45	-2		1011.45	-1
1012.17	-3		1012.17	5
1012.89	-2		1012.89	0
1013.61	-2		1013.61	-1
1014.32	-1		1014.32	1
